# Supplementary material for: Di-μ-chlorido-bis­[(2′-carb­oxybiphen­yl-2-carboxyl­ato-κO)(2,2′:6′,2′′-terpyridine-κ3 N,N′,N′′)cadmium(II)] hemihydrate
Source: Acta Crystallogr Sect E Struct Rep Online. 2009 Oct 23;65(Pt 11):m1409–10. doi: 10.1107/S1600536809042044 (PMC2971083; doi:10.1107/S1600536809042044)
Supplement: Supplementary file 1 [file e-65-m1409-sup1.cif]

##############################################################################
###                                                                        ###
###        Electronic paper (Acta Crystallographica Section E)             ###
###                                                                        ###
##############################################################################
#                                                                            #
# This CIF contains the data in a paper accepted for publication in Acta     #
# Crystallographica Section E. It conforms to the requirements of Notes      #
# for Authors for Section E, and has been peer reviewed under the auspices   #
# of the IUCr Commission on Journals.                                        #
#                                                                            #
# Full details of the Crystallographic Information File format               #
# are given in the paper "The Crystallographic Information File (CIF):       #
# a New Standard Archive File for Crystallography" by S. R. Hall, F. H.      #
# Allen and I. D. Brown [Acta Cryst. (1991), A47, 655-685].                  #
#                                                                            #
# The current version of the core CIF dictionary is obtainable from          #
# ftp://ftp.iucr.org/pub/cif_core.dic. The current version number is 2.4.    #
#                                                                            #
# Software is freely available for graphical display of the structure(s) in  #
# this CIF.  For information consult the CIF home page http://www.iucr.org/  #
# cif/home.html                                                              #
#                                                                            #
# This file may be used for bona fide research purposes within the           #
# scientific community so long as proper attribution is given to the journal # 
# article from which it was obtained.                                        #
#                                                                            #
##############################################################################
                                             
data_I
_audit_creation_method     SHELXL-97
_chemical_name_systematic
;
Di-\m-chlorido-bis[(2'-carboxy-1,1'-biphenyl-2-carboxylato-
\k<i>O</i>)(2,2':6',2''-terpyridine-
\k^3^<i>N</i>,<i>N</i>',<i>N</i>'')cadmium(II)] hemihydrate
;
_chemical_name_common     ?
_chemical_formula_moiety     'C58 H40 Cd2 Cl2 N6 O8, 0.5(H2 O)'
_chemical_formula_sum     'C58 H41 Cd2 Cl2 N6 O8.50'
_chemical_formula_iupac     '[Cd2 (C14 H9 O4)2 Cl2 (C15 H11 N3)2], 0.5H2 O'
_chemical_formula_weight     1253.67
_chemical_melting_point     ?
_symmetry_cell_setting     triclinic
_symmetry_space_group_name_H-M     'P -1'
_symmetry_space_group_name_Hall     '-P 1'
loop_
    _symmetry_equiv_pos_as_xyz
    'x, y, z'
    '-x, -y, -z'
_cell_length_a     9.5673(18)
_cell_length_b     11.575(2)
_cell_length_c     12.565(2)
_cell_angle_alpha     96.233(4)
_cell_angle_beta     96.927(4)
_cell_angle_gamma     108.132(3)
_cell_volume     1297.0(4)
_cell_formula_units_Z     1
_cell_measurement_reflns_used     4272
_cell_measurement_theta_min     2.9785
_cell_measurement_theta_max     27.8325
_cell_measurement_temperature     296(2)
_exptl_crystal_description     block
_exptl_crystal_colour     colourless
_exptl_crystal_size_max     0.28
_exptl_crystal_size_mid     0.26
_exptl_crystal_size_min     0.24
_exptl_crystal_density_diffrn     1.605
_exptl_crystal_density_meas     ?
_exptl_crystal_density_method     'not measured'
_exptl_crystal_F_000     629
_exptl_absorpt_coefficient_mu     0.987
_exptl_absorpt_correction_type     multi-scan
_exptl_absorpt_process_details     '(SADABS; Sheldrick, 1996)'
_exptl_absorpt_correction_T_min     0.7696
_exptl_absorpt_correction_T_max     0.7976
_exptl_special_details
;
;
_diffrn_ambient_temperature     296(2)
_diffrn_radiation_type     MoK\a
_diffrn_radiation_wavelength     0.71073
_diffrn_radiation_source     'sealed tube'
_diffrn_radiation_monochromator     graphite
_diffrn_measurement_device_type     'Bruker APEXII CCD area-detector'
_diffrn_measurement_method     '\w scans'
_diffrn_detector_area_resol_mean     ?
_diffrn_reflns_number     7084
_diffrn_reflns_av_R_equivalents     0.0587
_diffrn_reflns_av_sigmaI/netI     0.0546
_diffrn_reflns_theta_min     1.65
_diffrn_reflns_theta_max     25.00
_diffrn_reflns_theta_full     25.00
_diffrn_measured_fraction_theta_max     0.993
_diffrn_measured_fraction_theta_full     0.993
_diffrn_reflns_limit_h_min     -11
_diffrn_reflns_limit_h_max     6
_diffrn_reflns_limit_k_min     -11
_diffrn_reflns_limit_k_max     13
_diffrn_reflns_limit_l_min     -13
_diffrn_reflns_limit_l_max     14
_diffrn_standards_number     ?
_diffrn_standards_interval_count     ?
_diffrn_standards_interval_time     ?
_diffrn_standards_decay_%     ?
_refine_special_details
;
Refinement of <i>F</i>^2^ against ALL reflections. The weighted <i>R</i>-factor
<i>wR</i> and goodness of fit <i>S</i> are based on <i>F</i>^2^, conventional
<i>R</i>-factors <i>R</i> are based on <i>F</i>, with <i>F</i> set to zero for
negative <i>F</i>^2^. The threshold expression of <i>F</i>^2^ >
\s(<i>F</i>^2^) is used only for calculating <i>R</i>-factors(gt) <i>etc</i>.
and is not relevant to the choice of reflections for refinement.
<i>R</i>-factors based on <i>F</i>^2^ are statistically about twice as large
as those based on <i>F</i>, and <i>R</i>- factors based on ALL data will be
even larger.
;
_reflns_number_total     4529
_reflns_number_gt     3969
_reflns_threshold_expression     >2sigma(I)
_refine_ls_structure_factor_coef     Fsqd
_refine_ls_matrix_type     full
_refine_ls_R_factor_all     0.0513
_refine_ls_R_factor_gt     0.0461
_refine_ls_wR_factor_gt     0.1212
_refine_ls_wR_factor_ref     0.1235
_refine_ls_goodness_of_fit_ref     1.007
_refine_ls_restrained_S_all     1.007
_refine_ls_number_reflns     4529
_refine_ls_number_parameters     353
_refine_ls_number_restraints     0
_refine_ls_hydrogen_treatment     constr
_refine_ls_weighting_scheme     calc
_refine_ls_weighting_details
         'calc w=1/[\s^2^(Fo^2^)+(0.0854P)^2^+0.0000P] where P=(Fo^2^+2Fc^2^)/3'
_atom_sites_solution_hydrogens     geom
_atom_sites_solution_primary     direct
_atom_sites_solution_secondary     difmap
_refine_ls_shift/su_max     0.001
_refine_ls_shift/su_mean     0.000
_refine_diff_density_max     1.332
_refine_diff_density_min     -0.983
_refine_ls_extinction_method     none
_refine_ls_extinction_coef     ?
loop_
    _atom_type_symbol
    _atom_type_description
    _atom_type_scat_dispersion_real
    _atom_type_scat_dispersion_imag
    _atom_type_scat_source
    'C' 'C' 0.0033 0.0016
                         'International Tables Vol C Tables 4.2.6.8 and 6.1.1.4'
    'H' 'H' 0.0000 0.0000
                         'International Tables Vol C Tables 4.2.6.8 and 6.1.1.4'
    'N' 'N' 0.0061 0.0033
                         'International Tables Vol C Tables 4.2.6.8 and 6.1.1.4'
    'O' 'O' 0.0106 0.0060
                         'International Tables Vol C Tables 4.2.6.8 and 6.1.1.4'
    'Cd' 'Cd' -0.8075 1.2024
                         'International Tables Vol C Tables 4.2.6.8 and 6.1.1.4'
    'Cl' 'Cl' 0.1484 0.1585
                         'International Tables Vol C Tables 4.2.6.8 and 6.1.1.4'
_computing_data_collection     'APEX2 (Bruker, 2007)'
_computing_cell_refinement     'SAINT (Bruker, 2007)'
_computing_data_reduction     'SAINT (Bruker, 2007)'
_computing_structure_solution     'SHELXTL (Sheldrick, 2008)'
_computing_structure_refinement     'SHELXTL (Sheldrick, 2008)'
_computing_molecular_graphics
              'SHELXTL (Sheldrick, 2008) and DIAMOND (Brandenburg & Putz, 1999)'
_computing_publication_material     'SHELXTL (Sheldrick, 2008)'
loop_
    _atom_site_type_symbol
    _atom_site_label
    _atom_site_fract_x
    _atom_site_fract_y
    _atom_site_fract_z
    _atom_site_U_iso_or_equiv
    _atom_site_adp_type
    _atom_site_calc_flag
    _atom_site_refinement_flags
    _atom_site_occupancy
    _atom_site_disorder_assembly
    _atom_site_disorder_group
    Cd Cd1 0.89580(3) 0.91082(2) 0.60537(2) 0.03337(14) Uani d . 1 . .
    Cl Cl1 1.04993(13) 0.86663(10) 0.46861(10) 0.0456(3) Uani d . 1 . .
    N N1 1.0075(4) 1.0318(3) 0.7764(3) 0.0380(8) Uani d . 1 . .
    N N2 0.7167(4) 0.9594(3) 0.6971(3) 0.0315(7) Uani d . 1 . .
    N N3 0.6578(4) 0.8338(3) 0.4963(3) 0.0379(8) Uani d . 1 . .
    O O1 0.8489(4) 0.7257(3) 0.6690(3) 0.0480(7) Uani d . 1 . .
    O O2 1.0910(4) 0.7855(3) 0.7351(2) 0.0473(7) Uani d . 1 . .
    O O3 1.2591(4) 0.7729(3) 0.8974(2) 0.0490(8) Uani d . 1 . .
    H H3A 1.2060 0.7691 0.8399 0.073 Uiso calc R 1 . .
    O O4 1.4450(4) 0.7087(4) 0.9518(3) 0.0715(11) Uani d . 1 . .
    C C1 0.9344(5) 0.5939(3) 0.7723(3) 0.0359(9) Uani d . 1 . .
    C C2 0.8088(5) 0.5557(4) 0.8212(3) 0.0446(10) Uani d . 1 . .
    H H2 0.7380 0.5954 0.8137 0.054 Uiso calc R 1 . .
    C C3 0.7870(6) 0.4608(4) 0.8802(4) 0.0500(12) Uani d . 1 . .
    H H3 0.7036 0.4381 0.9142 0.060 Uiso calc R 1 . .
    C C4 0.8886(6) 0.3989(4) 0.8894(4) 0.0532(13) Uani d . 1 . .
    H H4 0.8749 0.3352 0.9304 0.064 Uiso calc R 1 . .
    C C5 1.0103(6) 0.4316(4) 0.8374(4) 0.0480(11) Uani d . 1 . .
    H H5 1.0761 0.3870 0.8414 0.058 Uiso calc R 1 . .
    C C6 1.0381(5) 0.5304(3) 0.7786(3) 0.0362(9) Uani d . 1 . .
    C C7 1.1713(5) 0.5553(3) 0.7216(3) 0.0369(9) Uani d . 1 . .
    C C8 1.3159(5) 0.6283(4) 0.7719(3) 0.0387(9) Uani d . 1 . .
    C C9 1.4367(5) 0.6326(4) 0.7207(4) 0.0503(11) Uani d . 1 . .
    H H9 1.5322 0.6786 0.7562 0.060 Uiso calc R 1 . .
    C C10 1.4179(7) 0.5693(5) 0.6174(5) 0.0644(15) Uani d . 1 . .
    H H10 1.4998 0.5742 0.5828 0.077 Uiso calc R 1 . .
    C C11 1.2763(7) 0.4989(5) 0.5660(4) 0.0659(15) Uani d . 1 . .
    H H11 1.2627 0.4568 0.4961 0.079 Uiso calc R 1 . .
    C C12 1.1544(6) 0.4905(4) 0.6176(4) 0.0484(11) Uani d . 1 . .
    H H12 1.0599 0.4410 0.5827 0.058 Uiso calc R 1 . .
    C C13 0.9598(5) 0.7096(4) 0.7199(3) 0.0379(9) Uani d . 1 . .
    C C14 1.3450(5) 0.7058(4) 0.8823(4) 0.0458(11) Uani d . 1 . .
    C C15 1.1542(6) 1.0720(4) 0.8099(4) 0.0524(12) Uani d . 1 . .
    H H15 1.2147 1.0521 0.7634 0.063 Uiso calc R 1 . .
    C C16 1.2213(6) 1.1415(5) 0.9098(5) 0.0651(15) Uani d . 1 . .
    H H16 1.3244 1.1690 0.9299 0.078 Uiso calc R 1 . .
    C C17 1.1310(7) 1.1688(5) 0.9785(5) 0.0679(16) Uani d . 1 . .
    H H17 1.1723 1.2139 1.0472 0.081 Uiso calc R 1 . .
    C C18 0.9788(6) 1.1290(4) 0.9454(4) 0.0549(12) Uani d . 1 . .
    H H18 0.9168 1.1472 0.9914 0.066 Uiso calc R 1 . .
    C C19 0.9188(5) 1.0611(3) 0.8423(3) 0.0379(9) Uani d . 1 . .
    C C20 0.7568(5) 1.0186(3) 0.7991(3) 0.0360(9) Uani d . 1 . .
    C C21 0.6505(6) 1.0399(4) 0.8586(4) 0.0490(11) Uani d . 1 . .
    H H21 0.6786 1.0824 0.9291 0.059 Uiso calc R 1 . .
    C C22 0.5042(6) 0.9969(4) 0.8106(4) 0.0582(13) Uani d . 1 . .
    H H22 0.4320 1.0088 0.8499 0.070 Uiso calc R 1 . .
    C C23 0.4613(5) 0.9365(4) 0.7058(4) 0.0504(12) Uani d . 1 . .
    H H23 0.3617 0.9082 0.6732 0.060 Uiso calc R 1 . .
    C C24 0.5730(4) 0.9188(3) 0.6493(4) 0.0367(9) Uani d . 1 . .
    C C25 0.5410(4) 0.8528(3) 0.5354(3) 0.0370(9) Uani d . 1 . .
    C C26 0.3985(5) 0.8115(4) 0.4741(4) 0.0545(12) Uani d . 1 . .
    H H26 0.3191 0.8262 0.5024 0.065 Uiso calc R 1 . .
    C C27 0.3772(6) 0.7487(5) 0.3713(5) 0.0657(15) Uani d . 1 . .
    H H27 0.2828 0.7202 0.3293 0.079 Uiso calc R 1 . .
    C C28 0.4959(6) 0.7279(5) 0.3300(4) 0.0609(14) Uani d . 1 . .
    H H28 0.4833 0.6860 0.2602 0.073 Uiso calc R 1 . .
    C C29 0.6342(6) 0.7711(4) 0.3953(4) 0.0498(11) Uani d . 1 . .
    H H29 0.7144 0.7563 0.3684 0.060 Uiso calc R 1 . .
    O O1W 0.4261(19) 0.4352(14) 0.9220(13) 0.082(5) Uani d P 0.25 . .
    H H1WA 0.4041 0.4079 0.9801 0.099 Uiso d PR 0.25 . .
    H H1WB 0.3928 0.4943 0.9141 0.099 Uiso d PR 0.25 . .
loop_
    _atom_site_aniso_label
    _atom_site_aniso_U_11
    _atom_site_aniso_U_22
    _atom_site_aniso_U_33
    _atom_site_aniso_U_12
    _atom_site_aniso_U_13
    _atom_site_aniso_U_23
    Cd1 0.0282(2) 0.0394(2) 0.0330(2) 0.01333(13) 0.00468(13) 0.00142(13)
    Cl1 0.0510(7) 0.0417(5) 0.0576(7) 0.0264(5) 0.0265(5) 0.0117(5)
    N1 0.037(2) 0.0405(18) 0.0375(18) 0.0179(15) 0.0011(15) -0.0009(14)
    N2 0.0292(18) 0.0307(16) 0.0391(18) 0.0148(13) 0.0105(14) 0.0045(13)
    N3 0.0338(19) 0.0389(18) 0.0416(19) 0.0134(15) 0.0049(15) 0.0054(15)
    O1 0.0488(19) 0.0480(17) 0.0532(19) 0.0249(15) 0.0036(15) 0.0120(14)
    O2 0.049(2) 0.0382(15) 0.0574(19) 0.0157(14) 0.0107(15) 0.0130(14)
    O3 0.052(2) 0.0532(18) 0.0356(16) 0.0137(16) 0.0057(14) -0.0074(14)
    O4 0.056(2) 0.085(3) 0.058(2) 0.010(2) -0.0181(18) 0.0130(19)
    C1 0.039(2) 0.0345(19) 0.031(2) 0.0106(17) -0.0013(17) 0.0006(16)
    C2 0.040(3) 0.049(2) 0.042(2) 0.014(2) 0.0034(19) 0.0007(19)
    C3 0.045(3) 0.051(3) 0.042(3) -0.001(2) 0.007(2) 0.006(2)
    C4 0.062(3) 0.043(2) 0.048(3) 0.006(2) 0.005(2) 0.016(2)
    C5 0.058(3) 0.038(2) 0.047(3) 0.014(2) 0.003(2) 0.0102(19)
    C6 0.039(2) 0.0317(19) 0.033(2) 0.0102(17) -0.0032(17) 0.0005(16)
    C7 0.046(3) 0.0321(19) 0.036(2) 0.0194(18) 0.0039(18) 0.0052(16)
    C8 0.041(2) 0.036(2) 0.043(2) 0.0174(18) 0.0052(19) 0.0100(17)
    C9 0.041(3) 0.047(2) 0.070(3) 0.022(2) 0.012(2) 0.015(2)
    C10 0.074(4) 0.057(3) 0.079(4) 0.034(3) 0.037(3) 0.012(3)
    C11 0.091(5) 0.058(3) 0.058(3) 0.036(3) 0.029(3) -0.007(2)
    C12 0.057(3) 0.043(2) 0.044(2) 0.021(2) 0.002(2) -0.0056(19)
    C13 0.046(3) 0.040(2) 0.032(2) 0.020(2) 0.0075(18) 0.0031(17)
    C14 0.043(3) 0.048(2) 0.037(2) 0.003(2) 0.001(2) 0.0098(19)
    C15 0.044(3) 0.055(3) 0.055(3) 0.021(2) -0.005(2) -0.007(2)
    C16 0.047(3) 0.057(3) 0.078(4) 0.019(2) -0.024(3) -0.020(3)
    C17 0.075(4) 0.059(3) 0.061(3) 0.035(3) -0.026(3) -0.023(3)
    C18 0.068(3) 0.055(3) 0.044(3) 0.033(3) -0.002(2) -0.008(2)
    C19 0.049(3) 0.0319(19) 0.036(2) 0.0203(18) 0.0048(19) 0.0027(16)
    C20 0.043(2) 0.0335(19) 0.036(2) 0.0175(17) 0.0098(18) 0.0083(16)
    C21 0.057(3) 0.052(3) 0.047(3) 0.027(2) 0.022(2) 0.005(2)
    C22 0.058(3) 0.058(3) 0.070(3) 0.027(2) 0.035(3) 0.009(3)
    C23 0.030(2) 0.056(3) 0.070(3) 0.019(2) 0.018(2) 0.007(2)
    C24 0.032(2) 0.0327(19) 0.050(2) 0.0146(16) 0.0097(18) 0.0098(17)
    C25 0.031(2) 0.0304(19) 0.050(2) 0.0097(16) 0.0021(18) 0.0116(17)
    C26 0.034(3) 0.058(3) 0.072(3) 0.020(2) -0.003(2) 0.007(2)
    C27 0.042(3) 0.071(3) 0.067(4) 0.009(2) -0.018(3) -0.001(3)
    C28 0.056(3) 0.058(3) 0.053(3) 0.011(2) -0.012(2) -0.010(2)
    C29 0.048(3) 0.051(3) 0.048(3) 0.019(2) -0.002(2) -0.004(2)
    O1W 0.094(13) 0.085(11) 0.094(12) 0.060(10) 0.012(10) 0.039(10)
_geom_special_details
;
All e.s.d.'s (except the e.s.d. in the dihedral angle between two l.s. planes)
are estimated using the full covariance matrix. The cell e.s.d.'s are taken
into account individually in the estimation of e.s.d.'s in distances, angles
and torsion angles; correlations between e.s.d.'s in cell parameters are only
used when they are defined by crystal symmetry. An approximate (isotropic)
treatment of cell e.s.d.'s is used for estimating e.s.d.'s involving l.s.
planes.
;
loop_
    _geom_bond_atom_site_label_1
    _geom_bond_atom_site_label_2
    _geom_bond_site_symmetry_2
    _geom_bond_distance
    _geom_bond_publ_flag
    Cd1 O1 . 2.301(3) ?
    Cd1 N2 . 2.349(3) ?
    Cd1 N3 . 2.362(3) ?
    Cd1 N1 . 2.363(3) ?
    Cd1 Cl1 . 2.5058(11) ?
    Cd1 Cl1 2_776 2.7520(12) ?
    Cl1 Cd1 2_776 2.7520(11) ?
    N1 C15 . 1.331(6) ?
    N1 C19 . 1.345(5) ?
    N2 C20 . 1.336(5) ?
    N2 C24 . 1.345(5) ?
    N3 C25 . 1.342(5) ?
    N3 C29 . 1.347(6) ?
    O1 C13 . 1.247(5) ?
    O2 C13 . 1.266(5) ?
    O3 C14 . 1.312(6) ?
    O3 H3A . 0.8200 ?
    O4 C14 . 1.204(6) ?
    C1 C2 . 1.387(6) ?
    C1 C6 . 1.405(6) ?
    C1 C13 . 1.521(6) ?
    C2 C3 . 1.369(6) ?
    C2 H2 . 0.9300 ?
    C3 C4 . 1.377(7) ?
    C3 H3 . 0.9300 ?
    C4 C5 . 1.374(7) ?
    C4 H4 . 0.9300 ?
    C5 C6 . 1.403(6) ?
    C5 H5 . 0.9300 ?
    C6 C7 . 1.502(6) ?
    C7 C12 . 1.399(6) ?
    C7 C8 . 1.405(6) ?
    C8 C9 . 1.380(6) ?
    C8 C14 . 1.512(6) ?
    C9 C10 . 1.381(7) ?
    C9 H9 . 0.9300 ?
    C10 C11 . 1.380(8) ?
    C10 H10 . 0.9300 ?
    C11 C12 . 1.384(7) ?
    C11 H11 . 0.9300 ?
    C12 H12 . 0.9300 ?
    C15 C16 . 1.378(7) ?
    C15 H15 . 0.9300 ?
    C16 C17 . 1.372(8) ?
    C16 H16 . 0.9300 ?
    C17 C18 . 1.379(8) ?
    C17 H17 . 0.9300 ?
    C18 C19 . 1.394(6) ?
    C18 H18 . 0.9300 ?
    C19 C20 . 1.484(6) ?
    C20 C21 . 1.398(6) ?
    C21 C22 . 1.367(7) ?
    C21 H21 . 0.9300 ?
    C22 C23 . 1.372(7) ?
    C22 H22 . 0.9300 ?
    C23 C24 . 1.405(6) ?
    C23 H23 . 0.9300 ?
    C24 C25 . 1.496(6) ?
    C25 C26 . 1.394(6) ?
    C26 C27 . 1.371(7) ?
    C26 H26 . 0.9300 ?
    C27 C28 . 1.379(8) ?
    C27 H27 . 0.9300 ?
    C28 C29 . 1.383(7) ?
    C28 H28 . 0.9300 ?
    C29 H29 . 0.9300 ?
    O1W H1WA . 0.8500 ?
    O1W H1WB . 0.8500 ?
loop_
    _geom_angle_atom_site_label_1
    _geom_angle_atom_site_label_2
    _geom_angle_atom_site_label_3
    _geom_angle_site_symmetry_1
    _geom_angle_site_symmetry_3
    _geom_angle
    _geom_angle_publ_flag
    O1 Cd1 N2 . . 91.38(11) ?
    O1 Cd1 N3 . . 88.97(11) ?
    N2 Cd1 N3 . . 69.18(12) ?
    O1 Cd1 N1 . . 94.88(12) ?
    N2 Cd1 N1 . . 69.08(12) ?
    N3 Cd1 N1 . . 138.15(12) ?
    O1 Cd1 Cl1 . . 96.17(8) ?
    N2 Cd1 Cl1 . . 166.28(9) ?
    N3 Cd1 Cl1 . . 99.44(9) ?
    N1 Cd1 Cl1 . . 121.40(9) ?
    O1 Cd1 Cl1 . 2_776 179.22(8) ?
    N2 Cd1 Cl1 . 2_776 87.87(8) ?
    N3 Cd1 Cl1 . 2_776 90.99(8) ?
    N1 Cd1 Cl1 . 2_776 84.62(9) ?
    Cl1 Cd1 Cl1 . 2_776 84.61(3) ?
    Cd1 Cl1 Cd1 . 2_776 95.39(3) ?
    C15 N1 C19 . . 118.9(4) ?
    C15 N1 Cd1 . . 122.7(3) ?
    C19 N1 Cd1 . . 118.4(3) ?
    C20 N2 C24 . . 120.8(3) ?
    C20 N2 Cd1 . . 119.6(3) ?
    C24 N2 Cd1 . . 119.4(3) ?
    C25 N3 C29 . . 118.3(4) ?
    C25 N3 Cd1 . . 119.3(3) ?
    C29 N3 Cd1 . . 122.4(3) ?
    C13 O1 Cd1 . . 115.1(3) ?
    C14 O3 H3A . . 109.5 ?
    C2 C1 C6 . . 119.7(4) ?
    C2 C1 C13 . . 117.9(4) ?
    C6 C1 C13 . . 122.2(4) ?
    C3 C2 C1 . . 121.2(4) ?
    C3 C2 H2 . . 119.4 ?
    C1 C2 H2 . . 119.4 ?
    C2 C3 C4 . . 120.1(5) ?
    C2 C3 H3 . . 120.0 ?
    C4 C3 H3 . . 120.0 ?
    C5 C4 C3 . . 119.6(4) ?
    C5 C4 H4 . . 120.2 ?
    C3 C4 H4 . . 120.2 ?
    C4 C5 C6 . . 121.8(4) ?
    C4 C5 H5 . . 119.1 ?
    C6 C5 H5 . . 119.1 ?
    C5 C6 C1 . . 117.5(4) ?
    C5 C6 C7 . . 117.3(4) ?
    C1 C6 C7 . . 125.1(4) ?
    C12 C7 C8 . . 117.8(4) ?
    C12 C7 C6 . . 118.3(4) ?
    C8 C7 C6 . . 123.5(4) ?
    C9 C8 C7 . . 120.5(4) ?
    C9 C8 C14 . . 117.7(4) ?
    C7 C8 C14 . . 121.8(4) ?
    C8 C9 C10 . . 120.9(5) ?
    C8 C9 H9 . . 119.5 ?
    C10 C9 H9 . . 119.5 ?
    C11 C10 C9 . . 119.3(5) ?
    C11 C10 H10 . . 120.4 ?
    C9 C10 H10 . . 120.4 ?
    C10 C11 C12 . . 120.5(5) ?
    C10 C11 H11 . . 119.8 ?
    C12 C11 H11 . . 119.8 ?
    C11 C12 C7 . . 120.9(5) ?
    C11 C12 H12 . . 119.5 ?
    C7 C12 H12 . . 119.5 ?
    O1 C13 O2 . . 124.4(4) ?
    O1 C13 C1 . . 117.7(4) ?
    O2 C13 C1 . . 117.7(4) ?
    O4 C14 O3 . . 121.6(5) ?
    O4 C14 C8 . . 121.8(5) ?
    O3 C14 C8 . . 116.6(4) ?
    N1 C15 C16 . . 123.5(5) ?
    N1 C15 H15 . . 118.2 ?
    C16 C15 H15 . . 118.2 ?
    C17 C16 C15 . . 117.8(5) ?
    C17 C16 H16 . . 121.1 ?
    C15 C16 H16 . . 121.1 ?
    C16 C17 C18 . . 119.7(5) ?
    C16 C17 H17 . . 120.1 ?
    C18 C17 H17 . . 120.1 ?
    C17 C18 C19 . . 119.3(5) ?
    C17 C18 H18 . . 120.3 ?
    C19 C18 H18 . . 120.3 ?
    N1 C19 C18 . . 120.7(4) ?
    N1 C19 C20 . . 116.6(3) ?
    C18 C19 C20 . . 122.7(4) ?
    N2 C20 C21 . . 120.8(4) ?
    N2 C20 C19 . . 115.9(3) ?
    C21 C20 C19 . . 123.3(4) ?
    C22 C21 C20 . . 118.4(4) ?
    C22 C21 H21 . . 120.8 ?
    C20 C21 H21 . . 120.8 ?
    C21 C22 C23 . . 121.5(4) ?
    C21 C22 H22 . . 119.3 ?
    C23 C22 H22 . . 119.3 ?
    C22 C23 C24 . . 117.7(4) ?
    C22 C23 H23 . . 121.2 ?
    C24 C23 H23 . . 121.2 ?
    N2 C24 C23 . . 120.8(4) ?
    N2 C24 C25 . . 116.1(3) ?
    C23 C24 C25 . . 123.1(4) ?
    N3 C25 C26 . . 121.9(4) ?
    N3 C25 C24 . . 115.8(4) ?
    C26 C25 C24 . . 122.3(4) ?
    C27 C26 C25 . . 118.9(5) ?
    C27 C26 H26 . . 120.6 ?
    C25 C26 H26 . . 120.6 ?
    C26 C27 C28 . . 120.0(5) ?
    C26 C27 H27 . . 120.0 ?
    C28 C27 H27 . . 120.0 ?
    C27 C28 C29 . . 118.1(5) ?
    C27 C28 H28 . . 120.9 ?
    C29 C28 H28 . . 120.9 ?
    N3 C29 C28 . . 122.9(5) ?
    N3 C29 H29 . . 118.6 ?
    C28 C29 H29 . . 118.6 ?
    H1WA O1W H1WB . . 109.5 ?
loop_
    _geom_torsion_atom_site_label_1
    _geom_torsion_atom_site_label_2
    _geom_torsion_atom_site_label_3
    _geom_torsion_atom_site_label_4
    _geom_torsion_site_symmetry_1
    _geom_torsion_site_symmetry_2
    _geom_torsion_site_symmetry_3
    _geom_torsion_site_symmetry_4
    _geom_torsion
    _geom_torsion_publ_flag
    O1 Cd1 Cl1 Cd1 . . . 2_776 -179.90(8) ?
    N2 Cd1 Cl1 Cd1 . . . 2_776 57.1(3) ?
    N3 Cd1 Cl1 Cd1 . . . 2_776 90.11(9) ?
    N1 Cd1 Cl1 Cd1 . . . 2_776 -80.34(10) ?
    Cl1 Cd1 Cl1 Cd1 2_776 . . 2_776 0.0 ?
    O1 Cd1 N1 C15 . . . . 94.5(4) ?
    N2 Cd1 N1 C15 . . . . -175.9(4) ?
    N3 Cd1 N1 C15 . . . . -171.6(3) ?
    Cl1 Cd1 N1 C15 . . . . -5.8(4) ?
    Cl1 Cd1 N1 C15 2_776 . . . -86.1(3) ?
    O1 Cd1 N1 C19 . . . . -85.5(3) ?
    N2 Cd1 N1 C19 . . . . 4.1(3) ?
    N3 Cd1 N1 C19 . . . . 8.5(4) ?
    Cl1 Cd1 N1 C19 . . . . 174.3(2) ?
    Cl1 Cd1 N1 C19 2_776 . . . 93.9(3) ?
    O1 Cd1 N2 C20 . . . . 89.0(3) ?
    N3 Cd1 N2 C20 . . . . 177.4(3) ?
    N1 Cd1 N2 C20 . . . . -5.7(3) ?
    Cl1 Cd1 N2 C20 . . . . -147.5(3) ?
    Cl1 Cd1 N2 C20 2_776 . . . -90.7(3) ?
    O1 Cd1 N2 C24 . . . . -85.8(3) ?
    N3 Cd1 N2 C24 . . . . 2.6(3) ?
    N1 Cd1 N2 C24 . . . . 179.5(3) ?
    Cl1 Cd1 N2 C24 . . . . 37.7(5) ?
    Cl1 Cd1 N2 C24 2_776 . . . 94.5(3) ?
    O1 Cd1 N3 C25 . . . . 91.9(3) ?
    N2 Cd1 N3 C25 . . . . 0.1(3) ?
    N1 Cd1 N3 C25 . . . . -4.2(4) ?
    Cl1 Cd1 N3 C25 . . . . -172.0(3) ?
    Cl1 Cd1 N3 C25 2_776 . . . -87.3(3) ?
    O1 Cd1 N3 C29 . . . . -88.3(3) ?
    N2 Cd1 N3 C29 . . . . 179.9(4) ?
    N1 Cd1 N3 C29 . . . . 175.6(3) ?
    Cl1 Cd1 N3 C29 . . . . 7.8(3) ?
    Cl1 Cd1 N3 C29 2_776 . . . 92.5(3) ?
    N2 Cd1 O1 C13 . . . . -123.7(3) ?
    N3 Cd1 O1 C13 . . . . 167.1(3) ?
    N1 Cd1 O1 C13 . . . . -54.6(3) ?
    Cl1 Cd1 O1 C13 . . . . 67.8(3) ?
    C6 C1 C2 C3 . . . . 3.2(6) ?
    C13 C1 C2 C3 . . . . -172.7(4) ?
    C1 C2 C3 C4 . . . . -1.9(7) ?
    C2 C3 C4 C5 . . . . -1.1(7) ?
    C3 C4 C5 C6 . . . . 2.8(7) ?
    C4 C5 C6 C1 . . . . -1.4(6) ?
    C4 C5 C6 C7 . . . . -177.8(4) ?
    C2 C1 C6 C5 . . . . -1.6(6) ?
    C13 C1 C6 C5 . . . . 174.2(4) ?
    C2 C1 C6 C7 . . . . 174.5(4) ?
    C13 C1 C6 C7 . . . . -9.7(6) ?
    C5 C6 C7 C12 . . . . 85.8(5) ?
    C1 C6 C7 C12 . . . . -90.3(5) ?
    C5 C6 C7 C8 . . . . -86.0(5) ?
    C1 C6 C7 C8 . . . . 97.9(5) ?
    C12 C7 C8 C9 . . . . -1.7(6) ?
    C6 C7 C8 C9 . . . . 170.2(4) ?
    C12 C7 C8 C14 . . . . 177.5(4) ?
    C6 C7 C8 C14 . . . . -10.6(6) ?
    C7 C8 C9 C10 . . . . 2.7(7) ?
    C14 C8 C9 C10 . . . . -176.6(4) ?
    C8 C9 C10 C11 . . . . -1.5(8) ?
    C9 C10 C11 C12 . . . . -0.7(8) ?
    C10 C11 C12 C7 . . . . 1.6(8) ?
    C8 C7 C12 C11 . . . . -0.4(7) ?
    C6 C7 C12 C11 . . . . -172.7(4) ?
    Cd1 O1 C13 O2 . . . . -1.7(5) ?
    Cd1 O1 C13 C1 . . . . 175.0(3) ?
    C2 C1 C13 O1 . . . . -39.5(5) ?
    C6 C1 C13 O1 . . . . 144.7(4) ?
    C2 C1 C13 O2 . . . . 137.4(4) ?
    C6 C1 C13 O2 . . . . -38.4(5) ?
    C9 C8 C14 O4 . . . . -45.6(6) ?
    C7 C8 C14 O4 . . . . 135.2(5) ?
    C9 C8 C14 O3 . . . . 132.2(4) ?
    C7 C8 C14 O3 . . . . -47.1(6) ?
    C19 N1 C15 C16 . . . . 0.7(7) ?
    Cd1 N1 C15 C16 . . . . -179.2(4) ?
    N1 C15 C16 C17 . . . . 1.0(8) ?
    C15 C16 C17 C18 . . . . -1.4(8) ?
    C16 C17 C18 C19 . . . . 0.2(8) ?
    C15 N1 C19 C18 . . . . -2.1(6) ?
    Cd1 N1 C19 C18 . . . . 177.9(3) ?
    C15 N1 C19 C20 . . . . 177.5(4) ?
    Cd1 N1 C19 C20 . . . . -2.6(4) ?
    C17 C18 C19 N1 . . . . 1.6(7) ?
    C17 C18 C19 C20 . . . . -177.9(4) ?
    C24 N2 C20 C21 . . . . -0.1(6) ?
    Cd1 N2 C20 C21 . . . . -174.8(3) ?
    C24 N2 C20 C19 . . . . -178.8(3) ?
    Cd1 N2 C20 C19 . . . . 6.4(4) ?
    N1 C19 C20 N2 . . . . -2.5(5) ?
    C18 C19 C20 N2 . . . . 177.0(4) ?
    N1 C19 C20 C21 . . . . 178.8(4) ?
    C18 C19 C20 C21 . . . . -1.7(6) ?
    N2 C20 C21 C22 . . . . 1.2(6) ?
    C19 C20 C21 C22 . . . . 179.8(4) ?
    C20 C21 C22 C23 . . . . -1.5(7) ?
    C21 C22 C23 C24 . . . . 0.8(7) ?
    C20 N2 C24 C23 . . . . -0.7(6) ?
    Cd1 N2 C24 C23 . . . . 174.1(3) ?
    C20 N2 C24 C25 . . . . -179.4(3) ?
    Cd1 N2 C24 C25 . . . . -4.7(4) ?
    C22 C23 C24 N2 . . . . 0.4(6) ?
    C22 C23 C24 C25 . . . . 179.0(4) ?
    C29 N3 C25 C26 . . . . -1.0(6) ?
    Cd1 N3 C25 C26 . . . . 178.8(3) ?
    C29 N3 C25 C24 . . . . 177.8(4) ?
    Cd1 N3 C25 C24 . . . . -2.3(4) ?
    N2 C24 C25 N3 . . . . 4.6(5) ?
    C23 C24 C25 N3 . . . . -174.2(4) ?
    N2 C24 C25 C26 . . . . -176.6(4) ?
    C23 C24 C25 C26 . . . . 4.7(6) ?
    N3 C25 C26 C27 . . . . 0.5(7) ?
    C24 C25 C26 C27 . . . . -178.2(4) ?
    C25 C26 C27 C28 . . . . -0.2(8) ?
    C26 C27 C28 C29 . . . . 0.5(8) ?
    C25 N3 C29 C28 . . . . 1.2(7) ?
    Cd1 N3 C29 C28 . . . . -178.6(4) ?
    C27 C28 C29 N3 . . . . -1.0(8) ?
loop_
    _geom_hbond_atom_site_label_D
    _geom_hbond_atom_site_label_H
    _geom_hbond_atom_site_label_A
    _geom_hbond_site_symmetry_A
    _geom_hbond_distance_DH
    _geom_hbond_distance_HA
    _geom_hbond_distance_DA
    _geom_hbond_angle_DHA
    _geom_hbond_publ_flag
    O3 H3A O2 . 0.82 1.68 2.487(4) 168.5 y
    O1W H1WA O4 2_767 0.85 2.41 2.862(14) 114.1 y
    O1W H1WB O4 1_455 0.85 2.36 3.093(16) 145.4 y
    C16 H16 O4 2_877 0.93 2.43 3.284(6) 153.3 n
    C21 H21 O3 2_777 0.93 2.49 3.405(6) 169.2 n
    C26 H26 Cl1 1_455 0.93 2.75 3.579(5) 149.0 n
data_global
_journal_date_recd_electronic     2009-10-01
_journal_date_accepted     2009-10-13
_journal_name_full     'Acta Crystallographica, Section E'
_journal_year     2009
_journal_volume     65
_journal_issue     11
_journal_page_first     m1409
_journal_page_last     m1410
_journal_paper_category     QM
_journal_coeditor_code     NK2006
_publ_contact_author_name     'Wu Zhang'
_publ_contact_author_address
;
Institute of Molecular and Crystal Engineering,
College of Chemistry and Chemical Engineering,
Henan University, Kaifeng 475001, Henan, People's Republic of China
;
_publ_contact_author_email     'zhw@henu.edu.cn'
_publ_contact_author_fax     '+86-0378-3881589'
_publ_contact_author_phone     '+86-0378-3881589'
_publ_section_title
;\
Di-\m-chlorido-bis[(2'-carboxy-1,1'-biphenyl-2-carboxylato-\
\k<i>O</i>)(2,2':6',2''-terpyridine-\
\k^3^<i>N</i>,<i>N</i>',<i>N</i>'')cadmium(II)] hemihydrate
;
loop_
    _publ_author_name
    _publ_author_footnote
    _publ_author_address
    'Zhang, Wu' .
;
Institute of Molecular and Crystal Engineering,
College of Chemistry and Chemical Engineering,
Henan University, Kaifeng 475001, Henan, People's Republic of China
;
    'Li, WenJuan' .
;
Department of Civil and Environmental Engineering,
East China Institute of Technology, 56 Xuefu Road,
Fuzhou 344000, Jiangxi, People's Republic of China
;
