# Supplementary material for: Di-μ-chlorido-bis­[(2′-carb­oxybiphen­yl-2-carboxyl­ato-κO)(2,2′:6′,2′′-terpyridine-κ3 N,N′,N′′)cadmium(II)] hemihydrate
Source: Acta Crystallogr Sect E Struct Rep Online. 2009 Oct 23;65(Pt 11):m1409–10. doi: 10.1107/S1600536809042044 (PMC2971083; doi:10.1107/S1600536809042044)
Supplement: Supplementary file 2 [file e-65-m1409-Isup2.hkl]

# 
# h,k,l, Fc-squared, Fo-squared, sigma(Fo-squared) and status flag 
# 
data_I
_shelx_title ' 1 in P-1' 
_shelx_refln_list_code          4 
_shelx_F_calc_maximum      272.53 
_exptl_crystal_F_000       629.00 
_reflns_d_resolution_high  0.8409 
 
loop_ 
 _symmetry_equiv_pos_as_xyz 
 'x, y, z' 
 '-x, -y, -z' 
 
_cell_length_a     9.5673 
_cell_length_b    11.5754 
_cell_length_c    12.5654 
_cell_angle_alpha  96.233 
_cell_angle_beta   96.927 
_cell_angle_gamma 108.132 
 
_shelx_F_squared_multiplier     1.000 
 
loop_ 
 _refln_index_h 
 _refln_index_k 
 _refln_index_l 
 _refln_F_squared_calc 
 _refln_F_squared_meas 
 _refln_F_squared_sigma 
 _refln_observed_status 
   1   0   0     8866.84    10569.15     93.03 o 
   2   0   0     4980.61     5202.03     60.25 o 
   3   0   0      302.93      337.01     17.21 o 
   4   0   0     2176.20     2080.55     49.11 o 
   5   0   0     2782.94     2845.50     70.07 o 
   6   0   0     1036.85      988.96     43.15 o 
   7   0   0       34.21       47.67     15.67 o 
   8   0   0      109.71      106.16     21.19 o 
   9   0   0      505.56      545.35     42.71 o 
  10   0   0      153.21      204.92     32.99 o 
 -10   1   0      397.34      471.42     42.15 o 
  -9   1   0      424.97      473.07     39.73 o 
  -8   1   0       40.52       36.19     18.54 o 
  -7   1   0      756.96      819.24     42.93 o 
  -6   1   0     3100.85     3100.08     73.16 o 
  -5   1   0     8804.71     8725.52    116.20 o 
  -4   1   0     1342.08     1463.47     39.62 o 
  -3   1   0       31.65       40.61      8.83 o 
  -2   1   0    13394.86    12694.17    105.83 o 
  -1   1   0     2547.37     3090.79    187.21 o 
   0   1   0    11060.73    12497.98    300.43 o 
   1   1   0     1285.73     1364.20     45.35 o 
   2   1   0      511.28      528.14     20.75 o 
   3   1   0      116.37       96.23     10.92 o 
   5   1   0      675.29      698.41     33.88 o 
   6   1   0      107.47      116.09     17.44 o 
   7   1   0       70.15       85.85     20.08 o 
   8   1   0     1037.35      967.66     52.53 o 
   9   1   0      489.65      582.43     45.02 o 
  10   1   0       96.72       86.07     25.93 o 
 -11   2   0      420.41      516.77     49.66 o 
 -10   2   0      765.48      848.82     54.73 o 
  -9   2   0        0.00        0.00     13.90 o 
  -8   2   0     1102.56     1238.57     55.51 o 
  -7   2   0     1149.36     1172.14     49.66 o 
  -6   2   0     5198.60     5560.12     98.87 o 
  -5   2   0     2451.58     2357.42     55.18 o 
  -4   2   0       24.29       19.31      6.73 o 
  -3   2   0      466.71      467.55     20.08 o 
  -2   2   0      619.09      541.15     11.20 o 
  -1   2   0    21681.22    24251.33   1281.45 o 
   0   2   0     3927.51     4563.41    121.83 o 
   1   2   0      174.16      164.75     13.02 o 
   2   2   0      505.26      421.06     23.17 o 
   3   2   0     3121.25     3518.75     67.31 o 
   4   2   0      168.07      259.32     20.86 o 
   5   2   0      168.17      188.15     19.20 o 
   6   2   0     1514.72     1304.23     52.53 o 
   7   2   0     1330.15     1191.12     54.18 o 
   8   2   0      889.29      910.39     53.52 o 
   9   2   0      347.11      353.56     37.63 o 
  10   2   0        1.37       13.57     19.20 o 
 -11   3   0      365.26      504.85     46.57 o 
 -10   3   0       19.59       32.11     19.42 o 
  -9   3   0      203.44      222.69     28.80 o 
  -8   3   0      833.62      871.88     46.02 o 
  -7   3   0     2248.76     2163.42     64.56 o 
  -6   3   0     1135.90     1087.17     40.83 o 
  -5   3   0       88.02       83.09     11.59 o 
  -4   3   0     1297.17     1284.95     89.27 o 
  -3   3   0     1612.12     1711.30    193.78 o 
  -2   3   0     4452.51     4612.83    199.18 o 
  -1   3   0       37.51       44.28      4.80 o 
   0   3   0     1979.69     2054.51    105.72 o 
   1   3   0     9916.86    10227.60    275.16 o 
   2   3   0     1723.79     1738.47     44.53 o 
   3   3   0     1899.96     1720.17     28.02 o 
   4   3   0       21.51       16.44      9.93 o 
   5   3   0       18.45       11.70     10.81 o 
   6   3   0     1502.05     1286.80     53.30 o 
   7   3   0     2012.65     1856.76     68.86 o 
   8   3   0      557.98      503.20     39.40 o 
   9   3   0      133.86      126.79     27.92 o 
 -11   4   0      192.06      225.84     22.85 o 
 -10   4   0       11.06       11.98     11.56 o 
  -9   4   0     1450.24     1538.49    110.52 o 
  -8   4   0      148.81      130.86     13.15 o 
  -7   4   0     1151.09     1164.53     30.15 o 
  -6   4   0       53.10       57.53      7.63 o 
  -5   4   0     1330.88     1326.51     39.17 o 
  -4   4   0     4092.74     3838.52    314.50 o 
  -3   4   0     2123.10     2199.47    228.76 o 
  -2   4   0     1227.47     1369.81    142.46 o 
  -1   4   0      404.88      413.93     20.64 o 
   0   4   0      370.29      378.36     11.17 o 
   1   4   0     7425.54     7604.00    434.01 o 
   2   4   0    10991.91    11569.10    494.76 o 
   3   4   0     1095.08     1133.78    118.74 o 
   4   4   0      132.88      154.27     18.10 o 
   5   4   0      567.38      457.95     32.44 o 
   6   4   0     1348.38     1183.40     50.87 o 
   7   4   0      848.96      667.95     41.82 o 
   8   4   0       38.36       29.79     16.55 o 
   9   4   0       33.54       34.10     19.20 o 
 -11   5   0        5.10        0.00     13.98 o 
 -10   5   0       53.41       67.93     13.42 o 
  -9   5   0      812.58      798.89     52.64 o 
  -8   5   0       87.65       72.65     10.92 o 
  -7   5   0        0.70        0.00      5.87 o 
  -6   5   0      249.56      204.68     28.97 o 
  -5   5   0     1991.39     1966.43    113.05 o 
  -4   5   0     4448.76     4872.91    590.76 o 
  -3   5   0     3889.07     3961.11    454.09 o 
  -2   5   0       67.38       62.81     10.98 o 
  -1   5   0     2616.87     2678.80    116.20 o 
   0   5   0     2981.94     2828.66    163.37 o 
   1   5   0     2531.50     2445.62     34.06 o 
   2   5   0     2539.15     2373.77     61.63 o 
   3   5   0       11.70       11.43      4.64 o 
   4   5   0      169.24      170.21     22.57 o 
   5   5   0      710.31      607.59     35.09 o 
   6   5   0      331.23      256.68     27.04 o 
   7   5   0       18.66       17.44     14.35 o 
   8   5   0      105.66       92.14     21.63 o 
 -11   6   0      409.26      533.62     63.84 o 
 -10   6   0      791.06      807.98     31.25 o 
  -9   6   0      310.76      338.55     18.89 o 
  -8   6   0       61.01       54.07      9.69 o 
  -7   6   0      539.00      444.17     36.86 o 
  -6   6   0     3974.74     3574.34    125.47 o 
  -5   6   0     2828.16     2554.74    315.49 o 
  -4   6   0     4806.63     5168.63    609.25 o 
  -3   6   0      548.05      630.58    118.85 o 
  -2   6   0     1070.18     1155.55     46.57 o 
  -1   6   0     3928.33     3968.68     62.51 o 
   0   6   0     3688.71     3772.35     43.93 o 
   1   6   0      736.00      731.16     56.44 o 
   2   6   0       18.99       22.34      5.85 o 
   3   6   0      631.32      538.75     21.08 o 
   4   6   0      975.18     1112.86     40.77 o 
   5   6   0      478.46      377.84     29.57 o 
   6   6   0       54.09       29.02     14.35 o 
   7   6   0       81.07       53.19     18.43 o 
 -11   7   0      602.02      664.36     74.93 o 
 -10   7   0      645.61      643.28     27.50 o 
  -9   7   0      199.13      207.56     16.15 o 
  -8   7   0      100.31       96.72     11.77 o 
  -7   7   0      511.23      537.52     21.10 o 
  -6   7   0     2185.10     2292.21    300.71 o 
  -5   7   0     2676.34     2582.11    295.08 o 
  -4   7   0     1957.84     2090.24    169.00 o 
  -3   7   0      402.73      394.27     36.36 o 
  -2   7   0      231.74      235.16     11.67 o 
  -1   7   0      854.46      836.29     29.79 o 
   0   7   0       63.58       59.67      6.82 o 
   1   7   0        4.12        1.60      4.32 o 
   2   7   0     1258.42     1096.70     38.62 o 
   3   7   0     1094.90      993.22     32.28 o 
   4   7   0      980.86      978.29     29.22 o 
   5   7   0      464.93      366.03     28.80 o 
   6   7   0      125.00       87.29     18.76 o 
   7   7   0      262.62      200.40     25.38 o 
 -10   8   0      342.91      309.46     19.37 o 
  -9   8   0        1.20        0.44      8.58 o 
  -8   8   0      623.99      627.50     30.02 o 
  -7   8   0      831.64      876.78     89.05 o 
  -6   8   0      592.99      564.80     96.45 o 
  -5   8   0      145.47      161.29     24.61 o 
  -4   8   0      109.47      127.13     21.46 o 
  -3   8   0      896.83      913.52     40.28 o 
  -2   8   0      663.19      670.83     20.76 o 
  -1   8   0      201.15      197.97     11.74 o 
   0   8   0       38.41       36.37      6.20 o 
   1   8   0      109.24       97.31      9.23 o 
   2   8   0      467.74      412.22     18.01 o 
   3   8   0     1142.44      960.83     28.20 o 
   4   8   0      342.83      309.26     17.60 o 
   5   8   0       48.23       25.38     12.69 o 
   6   8   0      109.10       60.47     17.99 o 
 -10   9   0        0.59        6.33      9.98 o 
  -9   9   0       78.99       69.30     11.67 o 
  -8   9   0      348.66      351.01     36.19 o 
  -7   9   0       45.75       40.70      9.14 o 
  -6   9   0      102.84      107.14     11.16 o 
  -5   9   0       66.66       77.98     10.34 o 
  -4   9   0      924.60     1028.89    262.14 o 
  -3   9   0     1957.56     2069.29     69.36 o 
  -2   9   0     1316.13     1385.45     32.48 o 
  -1   9   0       88.06       88.10      9.76 o 
   0   9   0        1.51        3.40      6.18 o 
   1   9   0     1094.04     1023.77     28.44 o 
   2   9   0      918.87      828.74     87.01 o 
   3   9   0      460.11      428.78     20.44 o 
   4   9   0      236.56      225.28     16.12 o 
   5   9   0       23.84       28.03     13.79 o 
  -9  10   0      170.18      193.69     23.45 o 
  -8  10   0      380.13      392.27     73.99 o 
  -7  10   0      189.48      190.82     66.16 o 
  -6  10   0      157.18      161.84     37.57 o 
  -5  10   0      745.37      871.23    104.50 o 
  -4  10   0     1440.36     1530.82    230.91 o 
  -3  10   0     1281.00     1377.55     44.69 o 
  -2  10   0      615.30      623.25     23.29 o 
  -1  10   0        5.66        2.08      6.19 o 
   0  10   0      105.07      131.95     12.40 o 
   1  10   0      796.70      814.05     34.93 o 
   2  10   0      691.20      621.57     39.78 o 
   3  10   0       47.33       52.22     10.49 o 
   4  10   0       74.69       81.93     12.66 o 
  -9  11   0      434.23      326.42     27.04 o 
  -8  11   0      295.28      247.19     23.06 o 
  -7  11   0       28.42       40.83     16.66 o 
  -6  11   0       44.14       53.57     12.30 o 
  -5  11   0      361.48      413.65     71.12 o 
  -4  11   0     1020.31     1064.24     56.44 o 
  -3  11   0      808.81      871.02     30.07 o 
  -2  11   0        0.00        2.02      8.49 o 
  -1  11   0       13.61        7.33      8.03 o 
   0  11   0      185.62      175.35     25.66 o 
   1  11   0      172.15      190.52     14.88 o 
   2  11   0        3.92        4.36      8.10 o 
   3  11   0       81.81      101.45     14.00 o 
  -8  12   0      118.63       92.69     19.31 o 
  -7  12   0        7.19        5.19     14.12 o 
  -6  12   0      261.34      229.86     24.39 o 
  -5  12   0      235.64      258.39     35.09 o 
  -4  12   0       51.30       76.55     13.07 o 
  -3  12   0       14.51       11.11      9.32 o 
  -2  12   0      332.76      384.40     22.20 o 
  -1  12   0       71.98       84.85     13.10 o 
   0  12   0       41.55       39.06     10.44 o 
   1  12   0        0.91        0.00      8.54 o 
  -6  13   0      294.96      295.08     28.03 o 
  -5  13   0       73.72       76.14     19.20 o 
  -4  13   0       39.60       52.42     18.54 o 
  -3  13   0      285.53      373.13     23.25 o 
  -2  13   0      328.26      318.46     21.34 o 
  -1  13   0      242.41      263.86     19.63 o 
   0 -13   1        4.27        0.00     12.91 o 
   1 -13   1        6.23       16.22     16.22 o 
   2 -13   1      321.55      401.57     34.76 o 
   3 -13   1      382.88      411.28     35.31 o 
   4 -13   1       59.91       66.76     19.42 o 
   5 -13   1       88.52      105.05     21.41 o 
   6 -13   1        1.09        2.10     13.90 o 
  -2 -12   1      131.57      134.38     15.20 o 
  -1 -12   1       63.42       70.29     17.88 o 
   0 -12   1       73.79       81.26     12.01 o 
   1 -12   1       36.55       46.61     10.65 o 
   2 -12   1      447.46      443.27     21.71 o 
   3 -12   1      550.71      574.93     38.07 o 
   4 -12   1      165.10      164.97     21.85 o 
   5 -12   1       31.84       19.64     11.48 o 
   6 -12   1      256.87      235.05     23.73 o 
   7 -12   1      216.22      240.01     24.06 o 
   8 -12   1       39.74       34.10     16.55 o 
  -3 -11   1      214.59      243.50     18.43 o 
  -2 -11   1      162.95      163.53     14.94 o 
  -1 -11   1       12.91       10.97      8.40 o 
   0 -11   1      121.94      126.39     13.41 o 
   1 -11   1      256.17      282.23     17.58 o 
   2 -11   1      159.83      152.35     13.96 o 
   3 -11   1       98.60      102.60     12.47 o 
   4 -11   1      689.90      746.01     69.91 o 
   5 -11   1      324.58      360.21     40.11 o 
   6 -11   1      493.81      410.61     28.69 o 
   7 -11   1      193.98      160.34     20.41 o 
   8 -11   1       78.16       69.41     17.10 o 
   9 -11   1      617.77      520.08     36.19 o 
  -4 -10   1       52.12       48.66     14.01 o 
  -3 -10   1        2.20        0.80      8.00 o 
  -2 -10   1       59.87       40.97      9.54 o 
  -1 -10   1      757.68      712.52     25.47 o 
   0 -10   1      843.87      841.29     27.02 o 
   1 -10   1      413.30      400.84     18.37 o 
   2 -10   1       10.13        9.18      7.02 o 
   3 -10   1      100.96       82.07     10.65 o 
   4 -10   1      970.11      975.70     87.51 o 
   5 -10   1      269.29      336.11     73.00 o 
   6 -10   1      417.48      478.73     68.80 o 
   7 -10   1        0.06       13.86      8.75 o 
   8 -10   1      238.13      210.66     22.73 o 
   9 -10   1     1044.73      843.41     42.26 o 
  -5  -9   1       98.48       77.80     15.89 o 
  -4  -9   1       14.88       23.06     11.15 o 
  -3  -9   1      319.19      292.32     18.70 o 
  -2  -9   1     1356.79     1309.22     47.62 o 
  -1  -9   1     1515.33     1386.26     33.03 o 
   0  -9   1      949.13      933.91     26.14 o 
   1  -9   1      200.03      192.41     12.57 o 
   2  -9   1      168.68      160.80     11.56 o 
   3  -9   1     1804.11     1749.39    148.97 o 
   4  -9   1     3994.07     4417.88    779.52 o 
   5  -9   1      823.10     1000.42    235.05 o 
   6  -9   1      676.58      745.71     64.28 o 
   7  -9   1        0.96        0.86      7.05 o 
   8  -9   1      371.79      373.08     20.22 o 
   9  -9   1      774.68      790.38    100.42 o 
  10  -9   1      178.21      149.52     22.40 o 
  -6  -8   1      157.98      100.31     18.32 o 
  -5  -8   1       24.83        1.66     12.14 o 
  -4  -8   1       73.80       65.33     13.90 o 
  -3  -8   1      256.28      237.24     30.40 o 
  -2  -8   1     1947.73     1987.67     83.81 o 
  -1  -8   1     2402.44     2451.98     48.55 o 
   0  -8   1     1494.11     1434.63     65.88 o 
   1  -8   1       24.20       18.94      5.91 o 
   2  -8   1      329.02      361.53     15.44 o 
   3  -8   1      719.46      712.51     44.80 o 
   4  -8   1     1314.44     1356.81    240.45 o 
   5  -8   1      538.46      562.98     53.74 o 
   6  -8   1        9.85       11.97      7.63 o 
   7  -8   1      710.40      700.81     91.37 o 
   8  -8   1      468.44      514.78     87.51 o 
   9  -8   1      881.93      857.23     33.55 o 
  10  -8   1       20.51       18.61     10.75 o 
  -7  -7   1      614.26      493.27     39.73 o 
  -6  -7   1      332.29      236.37     25.49 o 
  -5  -7   1       57.43       48.11     13.68 o 
  -4  -7   1      154.72      129.44     16.11 o 
  -3  -7   1     1085.87     1003.41     27.45 o 
  -2  -7   1     1022.02     1069.14    109.80 o 
  -1  -7   1      261.84      240.82     12.43 o 
   0  -7   1        0.32        7.04      4.40 o 
   1  -7   1       24.88       26.46      5.34 o 
   2  -7   1      898.17      850.07     30.29 o 
   3  -7   1      884.45      967.87    169.72 o 
   4  -7   1        2.13        7.42      5.70 o 
   5  -7   1      300.86      316.97     25.27 o 
   6  -7   1     1010.63     1001.83     92.86 o 
   7  -7   1     1959.41     1994.11     79.78 o 
   8  -7   1      229.37      221.51     15.37 o 
   9  -7   1      212.34      206.85     16.42 o 
  10  -7   1      455.35      496.43     49.60 o 
  -8  -6   1      319.38      301.48     32.55 o 
  -7  -6   1      176.70      160.78     24.06 o 
  -6  -6   1        0.33        0.00      9.93 o 
  -5  -6   1      260.09      229.53     23.62 o 
  -4  -6   1      261.63      242.11     19.75 o 
  -3  -6   1     2784.93     2760.42    156.48 o 
  -2  -6   1      581.16      584.25     19.00 o 
  -1  -6   1      200.04      217.06     17.93 o 
   0  -6   1      441.45      382.42     18.76 o 
   1  -6   1      706.04      748.15     57.33 o 
   2  -6   1     2537.73     2752.96     40.55 o 
   3  -6   1      686.15      794.98    162.93 o 
   4  -6   1      255.46      248.96     31.06 o 
   5  -6   1     3997.15     4164.19    858.25 o 
   6  -6   1     4748.10     4499.01    345.67 o 
   7  -6   1      932.62      873.40     25.59 o 
   8  -6   1      136.61      144.88     12.82 o 
   9  -6   1       59.80       65.50     12.32 o 
  10  -6   1      936.52     1001.56     35.44 o 
  11  -6   1      399.10      519.21     32.28 o 
  -8  -5   1      154.95      132.53     22.62 o 
  -7  -5   1       45.23       51.86     16.11 o 
  -6  -5   1      145.18      138.16     20.75 o 
  -5  -5   1     1051.31      900.24     44.03 o 
  -4  -5   1      505.73      440.74     24.39 o 
  -3  -5   1     3089.75     3154.42     42.25 o 
  -2  -5   1       16.65       20.53      3.53 o 
  -1  -5   1     6928.56     6771.97    229.05 o 
   0  -5   1     6392.30     6473.13    156.33 o 
   1  -5   1     5711.46     5714.44     88.06 o 
   2  -5   1       29.21       21.55      4.40 o 
   3  -5   1      268.85      300.66     22.24 o 
   4  -5   1     1591.10     1719.42    104.34 o 
   5  -5   1     5535.68     5617.31    224.62 o 
   6  -5   1     3538.11     3149.86     71.78 o 
   7  -5   1       49.97       44.40      8.16 o 
   8  -5   1       15.04       11.78      8.01 o 
   9  -5   1       15.51       17.60      9.92 o 
  10  -5   1      473.79      634.18     30.46 o 
  11  -5   1      297.08      429.52     36.91 o 
  -9  -4   1      219.27      228.87     30.02 o 
  -8  -4   1       11.17        6.51     16.00 o 
  -7  -4   1       78.64       80.22     20.08 o 
  -6  -4   1     1117.83      997.46     49.33 o 
  -5  -4   1     1554.54     1470.97     54.18 o 
  -4  -4   1     1046.61     1179.65     40.17 o 
  -3  -4   1       97.59       97.20      7.75 o 
  -2  -4   1      957.98      852.79     25.82 o 
  -1  -4   1     2442.79     2297.87     33.00 o 
   0  -4   1     4552.98     4877.23     45.63 o 
   1  -4   1      396.43      496.79     11.35 o 
   2  -4   1     2851.68     3259.93    294.36 o 
   3  -4   1      768.04      749.95     46.24 o 
   4  -4   1      202.40      158.15      8.68 o 
   5  -4   1     2113.06     2013.42     32.90 o 
   6  -4   1      905.56      825.01     23.53 o 
   7  -4   1       40.64       19.20     12.91 o 
   8  -4   1       41.21       54.18     17.88 o 
   9  -4   1     1512.49     1513.79     64.89 o 
  10  -4   1       62.24       60.91     21.52 o 
  11  -4   1       27.05       26.17     17.20 o 
  -9  -3   1        3.38        5.85     15.67 o 
  -8  -3   1      300.79      272.90     29.24 o 
  -6  -3   1     1746.26     1403.88     54.40 o 
  -5  -3   1     1912.83     1898.03     61.02 o 
  -4  -3   1       58.86       48.11     11.37 o 
  -3  -3   1     1021.34     1011.14     29.57 o 
  -2  -3   1    10573.75    10122.45     67.69 o 
  -1  -3   1       25.24       25.49      2.86 o 
   0  -3   1     9781.63    10727.50    185.09 o 
   1  -3   1    11457.53    13046.02    296.06 o 
   2  -3   1     1297.98     1566.86    176.23 o 
   3  -3   1     1613.22     1658.81     72.28 o 
   4  -3   1     8242.64     8567.17    104.83 o 
   5  -3   1      938.63      975.94     36.31 o 
   6  -3   1       15.15        7.83     10.26 o 
   7  -3   1     1229.24     1113.44     47.45 o 
   8  -3   1      330.49      312.95     31.23 o 
   9  -3   1      366.23      428.49     37.74 o 
  10  -3   1       92.80      103.73     24.72 o 
  11  -3   1       22.11       33.88     23.95 o 
  -9  -2   1      103.14       93.47     24.61 o 
  -8  -2   1      742.94      641.47     42.04 o 
  -7  -2   1     3035.33     2788.78     80.45 o 
  -5  -2   1      257.32      229.20     20.97 o 
  -4  -2   1      320.97      316.26     21.52 o 
  -3  -2   1      659.09      791.76     25.49 o 
  -2  -2   1     1697.05     1533.65     29.35 o 
  -1  -2   1     3160.60     3406.74     43.48 o 
   0  -2   1      292.24      301.19     18.56 o 
   1  -2   1     4326.98     4913.62    333.56 o 
   2  -2   1      176.81      204.59     11.48 o 
   3  -2   1     1216.78     1281.83     33.66 o 
   4  -2   1     3797.61     3923.62     68.64 o 
   5  -2   1      138.98      168.28     17.55 o 
   6  -2   1     1699.25     1598.98     51.42 o 
   7  -2   1     2105.36     2101.29     66.32 o 
   8  -2   1     4332.92     4306.87    102.18 o 
   9  -2   1      727.72      822.77     51.64 o 
  10  -2   1       72.55       70.51     23.50 o 
  -9  -1   1      170.48      161.11     27.15 o 
  -8  -1   1     1095.09     1167.40     58.38 o 
  -7  -1   1      366.43      345.29     28.47 o 
  -6  -1   1     1568.90     1433.01     51.98 o 
  -5  -1   1        4.16        7.28      8.61 o 
  -4  -1   1     2716.87     2988.51     61.47 o 
  -3  -1   1     2262.13     2525.37     50.32 o 
  -2  -1   1      355.98      405.76     13.02 o 
  -1  -1   1     6270.81     7259.08     63.12 o 
   0  -1   1        1.18       10.22      1.70 o 
   1  -1   1    13080.81    12901.21    208.89 o 
   2  -1   1     2427.83     2556.60     40.94 o 
   3  -1   1     5580.49     5393.38     72.72 o 
   4  -1   1      668.60      705.80     28.80 o 
   5  -1   1      156.84      124.70     15.34 o 
   6  -1   1     3767.15     3434.88     79.23 o 
   7  -1   1     2286.26     2247.51     73.27 o 
   8  -1   1      395.11      405.32     33.99 o 
   9  -1   1        0.62        0.00     16.00 o 
  10  -1   1      312.32      414.26     43.26 o 
 -10   0   1      117.33      137.06     28.14 o 
  -9   0   1      290.87      339.66     33.22 o 
  -8   0   1      492.53      500.88     38.40 o 
  -7   0   1      614.42      688.81     40.06 o 
  -6   0   1      268.14      301.04     26.26 o 
  -5   0   1     2043.93     2005.84     51.86 o 
  -4   0   1     8540.26     9467.63    111.34 o 
  -3   0   1     1257.81     1212.53     31.45 o 
  -2   0   1      397.08      492.94     16.11 o 
  -1   0   1      172.10      113.44      3.64 o 
   0   0   1     7059.97     7977.40    286.88 o 
   1   0   1     1975.95     2319.47    128.36 o 
   3   0   1     1002.72     1163.65     36.42 o 
   4   0   1      863.23      831.82     33.44 o 
   5   0   1     1902.84     1615.86     51.64 o 
   6   0   1     1424.74     1532.44     56.28 o 
   7   0   1     1258.95     1145.55     50.76 o 
   8   0   1       82.85       65.55     18.21 o 
   9   0   1        1.88        0.00     16.55 o 
 -10   1   1      225.18      319.35     35.97 o 
  -9   1   1     1252.60     1464.68     64.89 o 
  -8   1   1      292.44      308.65     29.24 o 
  -7   1   1        7.03       20.53     13.24 o 
  -6   1   1     3244.00     3089.70     69.41 o 
  -5   1   1     6079.51     6348.68     92.36 o 
  -4   1   1     6889.20     7648.83     94.46 o 
  -3   1   1     2464.99     2586.62     40.83 o 
  -2   1   1     1834.36     2116.11     37.35 o 
  -1   1   1     3596.86     3814.75    221.64 o 
   0   1   1    19105.30    19921.47    443.44 o 
   1   1   1     6886.72     7312.91     50.76 o 
   2   1   1     1834.68     1805.91    197.64 o 
   3   1   1        0.82        0.66      5.08 o 
   4   1   1     1323.06     1161.11     39.17 o 
   5   1   1     2033.17     1894.39     56.72 o 
   6   1   1     1115.89     1053.85     48.22 o 
   7   1   1       53.83       61.58     18.98 o 
   8   1   1      102.46      111.45     22.40 o 
   9   1   1      393.57      396.82     38.18 o 
  10   1   1      259.91      275.77     37.96 o 
 -11   2   1      575.15      814.72     58.15 o 
 -10   2   1      751.97      844.51     53.19 o 
  -9   2   1     1007.88     1241.22     59.04 o 
  -8   2   1      268.43      298.06     27.81 o 
  -7   2   1       65.36       54.84     14.24 o 
  -6   2   1     5710.41     5231.05     88.83 o 
  -5   2   1     9182.72     9646.95    115.32 o 
  -4   2   1     2352.25     2517.09     47.34 o 
  -3   2   1       33.72       38.03      4.85 o 
  -2   2   1      126.41      113.83      7.56 o 
  -1   2   1      276.33      303.54     25.05 o 
   0   2   1       26.85       27.48      2.78 o 
   1   2   1     2237.45     2553.51    304.57 o 
   2   2   1       57.64       53.75      5.36 o 
   3   2   1     5523.22     5990.73    154.88 o 
   4   2   1      426.21      373.43     25.05 o 
   5   2   1     1679.39     1811.84     59.92 o 
   6   2   1      389.59      335.36     27.92 o 
   7   2   1      178.95      153.83     22.40 o 
   8   2   1      338.15      378.94     35.31 o 
   9   2   1      414.13      427.83     40.50 o 
 -11   3   1      806.99     1058.86     98.60 o 
 -10   3   1     1092.33     1207.68     62.13 o 
  -9   3   1       13.84       21.08     15.89 o 
  -8   3   1      918.44      905.76     44.80 o 
  -7   3   1     1049.69     1068.08     43.37 o 
  -6   3   1     3304.67     3190.32     63.40 o 
  -5   3   1     1887.55     1615.27    129.72 o 
  -4   3   1       11.31       17.40      6.18 o 
  -3   3   1      146.32      112.35     10.81 o 
  -2   3   1      612.51      526.41     84.97 o 
  -1   3   1      397.13      466.91     23.73 o 
   0   3   1      296.17      349.65      9.59 o 
   1   3   1       88.31       77.14      5.30 o 
   2   3   1     1472.94     1362.57     34.37 o 
   3   3   1     5827.54     5731.23    272.18 o 
   4   3   1      655.37      574.26     31.89 o 
   5   3   1       21.07       25.27     12.14 o 
   6   3   1      114.93      105.72     19.09 o 
   7   3   1      700.80      565.33     37.19 o 
   8   3   1      750.74      663.43     46.90 o 
   9   3   1      343.43      327.96     35.64 o 
 -11   4   1      306.45      393.74     36.25 o 
 -10   4   1      168.30      215.70     19.74 o 
  -9   4   1      150.05      167.80     20.53 o 
  -8   4   1      118.41      119.79     12.87 o 
  -7   4   1      648.62      537.81     32.06 o 
  -6   4   1      337.64      325.50     40.50 o 
  -5   4   1       58.10       62.11      6.31 o 
  -4   4   1      769.33      732.77     17.26 o 
  -3   4   1    11633.84    13417.13    912.60 o 
  -2   4   1     3884.68     4292.20    339.55 o 
  -1   4   1      922.43      936.33     17.28 o 
   0   4   1      325.89      361.03     25.93 o 
   1   4   1     3682.35     3640.49     38.43 o 
   2   4   1     6774.08     6399.85    121.61 o 
   3   4   1     5881.54     5670.94    187.82 o 
   4   4   1     1282.32     1150.00    128.50 o 
   5   4   1        5.60        2.10      9.27 o 
   6   4   1      564.31      494.59     34.76 o 
   7   4   1     1216.66     1001.10     52.31 o 
   8   4   1      444.15      408.63     36.97 o 
 -11   5   1       58.17       75.63     19.86 o 
 -10   5   1        2.06        5.53     10.57 o 
  -9   5   1      936.55      913.55     54.35 o 
  -8   5   1     1265.47     1181.55     35.86 o 
  -7   5   1     1046.34      863.67     40.39 o 
  -6   5   1       15.36       12.83      5.19 o 
  -5   5   1     2610.38     2380.96     34.76 o 
  -4   5   1     3912.00     3860.39    409.40 o 
  -3   5   1     4783.39     4941.21    426.12 o 
  -2   5   1     3282.79     3696.64    402.12 o 
  -1   5   1      246.13      240.69     11.42 o 
   0   5   1     1628.18     1684.91     26.39 o 
   1   5   1     6800.42     6969.70     59.54 o 
   2   5   1     4525.55     4560.20    268.98 o 
   3   5   1     1275.41     1135.91     26.67 o 
   4   5   1      136.46      139.05     12.75 o 
   5   5   1      211.43      173.69     20.53 o 
   6   5   1      353.49      253.48     26.15 o 
   7   5   1      517.66      377.40     33.66 o 
   8   5   1        0.25        0.00     12.69 o 
 -11   6   1       47.83       45.49     12.82 o 
 -10   6   1      344.74      363.88     20.64 o 
  -9   6   1     1328.73     1157.13     34.71 o 
  -8   6   1     1130.37      992.99     27.81 o 
  -7   6   1      127.00      110.81      9.90 o 
  -6   6   1      231.09      226.83     12.64 o 
  -5   6   1      549.80      496.64     17.25 o 
  -4   6   1     9815.24    10580.10   1033.27 o 
  -3   6   1     3505.04     3761.06    493.32 o 
  -2   6   1      340.88      336.71     13.90 o 
  -1   6   1      374.40      364.06     13.30 o 
   0   6   1     1519.59     1582.11     84.42 o 
   1   6   1     3529.43     3133.86    137.72 o 
   2   6   1     1980.06     1884.26    109.47 o 
   3   6   1        4.09        6.92      6.02 o 
   4   6   1      167.43      166.06     18.54 o 
   5   6   1      136.36      118.52     19.42 o 
   6   6   1       96.33       82.65     18.54 o 
   7   6   1      155.26      105.83     21.52 o 
 -11   7   1      391.34      395.66     24.27 o 
 -10   7   1      910.75      891.28     50.21 o 
  -9   7   1     2240.03     1920.96     47.73 o 
  -8   7   1      837.49      758.14     24.89 o 
  -7   7   1        0.10        3.21      6.01 o 
  -6   7   1     1913.00     1999.26    116.42 o 
  -5   7   1      987.24      960.06    151.24 o 
  -4   7   1     1939.04     1946.65    206.69 o 
  -3   7   1      101.12       99.73     20.14 o 
  -2   7   1      689.51      744.07     57.27 o 
  -1   7   1     2166.85     2167.79    174.41 o 
   0   7   1     2103.73     2260.68     62.84 o 
   1   7   1      149.54      146.47     10.32 o 
   2   7   1      239.06      246.94     13.68 o 
   3   7   1      399.70      333.21     33.33 o 
   4   7   1      579.58      485.23    123.70 o 
   5   7   1      319.63      224.12     23.50 o 
   6   7   1       77.56       65.33     18.21 o 
   7   7   1        8.80        6.84     13.13 o 
 -10   8   1     1022.82      976.79     32.31 o 
  -9   8   1     1228.32     1099.07    100.58 o 
  -8   8   1      183.83      179.49     13.71 o 
  -7   8   1      538.00      527.42     32.99 o 
  -6   8   1      966.10      914.55     58.65 o 
  -5   8   1      319.38      349.89     49.99 o 
  -4   8   1       81.82      102.66     10.34 o 
  -3   8   1      279.24      308.36     23.39 o 
  -2   8   1     2191.50     2327.52     96.06 o 
  -1   8   1      813.37      832.65     23.60 o 
   0   8   1      618.81      655.71     21.67 o 
   1   8   1       15.98        9.43      6.20 o 
   2   8   1      415.63      353.29     21.52 o 
   3   8   1      592.82      591.85     23.39 o 
   4   8   1      288.51      248.31     45.69 o 
   5   8   1      199.33      134.74     18.87 o 
   6   8   1       76.75       43.26     17.66 o 
 -10   9   1      243.65      226.66     26.15 o 
  -9   9   1        3.53        3.24      9.75 o 
  -8   9   1      221.94      195.93     14.66 o 
  -7   9   1      453.65      550.81     68.31 o 
  -6   9   1      367.18      376.35     73.33 o 
  -5   9   1        7.06        9.07      7.56 o 
  -4   9   1      395.10      415.96     41.49 o 
  -3   9   1      671.95      711.92     35.64 o 
  -2   9   1     1005.03      954.20     47.95 o 
  -1   9   1      311.23      281.00     15.30 o 
   0   9   1      500.73      510.13     20.11 o 
   1   9   1       45.64       36.55      7.56 o 
   2   9   1      450.42      415.48     31.73 o 
   3   9   1      458.87      418.53     30.51 o 
   4   9   1       71.39       63.02     15.72 o 
   5   9   1        0.07        0.00     11.04 o 
  -9  10   1       60.74       82.32     21.41 o 
  -8  10   1      491.92      442.24     80.39 o 
  -7  10   1      108.46      108.91     12.18 o 
  -6  10   1        2.14        0.00      7.47 o 
  -5  10   1      423.55      478.28     66.49 o 
  -4  10   1      759.00      860.56     41.49 o 
  -3  10   1     3122.90     3382.06    127.34 o 
  -2  10   1     2305.06     2575.14     47.83 o 
  -1  10   1       97.51      103.50     11.58 o 
   0  10   1       19.55       10.21      7.59 o 
   1  10   1      432.09      442.82     39.78 o 
   2  10   1      250.66      227.16     16.66 o 
   3  10   1      171.93      167.28     15.25 o 
   4  10   1       15.49        6.54      8.47 o 
  -9  11   1      451.28      549.10     41.71 o 
  -8  11   1      846.00      934.01     51.64 o 
  -7  11   1      323.80      333.34     56.22 o 
  -6  11   1        1.15        2.18     10.87 o 
  -5  11   1      336.09      360.84     66.54 o 
  -4  11   1      670.71      763.58     34.48 o 
  -3  11   1      262.73      301.61     26.32 o 
  -2  11   1      148.85      159.66     14.28 o 
  -1  11   1       46.94       43.27      9.94 o 
   0  11   1      194.27      215.04     16.63 o 
   1  11   1      292.47      288.13     17.81 o 
   2  11   1      200.45      202.60     16.66 o 
   3  11   1       76.72       68.17     11.77 o 
  -8  12   1      272.77      381.15     41.16 o 
  -7  12   1       88.40      133.86     28.47 o 
  -6  12   1        0.96        2.67     10.17 o 
  -5  12   1      206.67      234.83     18.13 o 
  -4  12   1      634.90      786.01     30.52 o 
  -3  12   1      545.64      590.91     27.04 o 
  -2  12   1       10.39       12.50     11.42 o 
  -1  12   1       10.31        4.22      9.77 o 
   0  12   1      342.54      339.54     20.67 o 
   1  12   1      125.07      127.26     16.11 o 
  -5  13   1      178.88      209.05     20.86 o 
  -4  13   1       13.08       11.83     11.57 o 
  -3  13   1       39.82       44.61     12.18 o 
  -2  13   1      401.99      426.30     24.45 o 
  -1  13   1      403.59      418.06     23.07 o 
   0 -13   2       64.18       85.19     21.52 o 
   1 -13   2        0.02        6.95     15.56 o 
   2 -13   2       83.25       79.67     20.08 o 
   3 -13   2      238.43      276.54     31.23 o 
   4 -13   2      470.31      529.79     39.73 o 
   5 -13   2      255.91      284.04     29.68 o 
   6 -13   2      117.68       96.45     20.97 o 
  -2 -12   2      329.50      366.65     22.82 o 
  -1 -12   2      224.71      251.97     24.66 o 
   0 -12   2        4.28        0.00     12.80 o 
   1 -12   2       15.15        8.72     13.13 o 
   2 -12   2      197.21      226.66     26.37 o 
   3 -12   2      264.89      262.52     27.15 o 
   4 -12   2       46.93       39.06     15.12 o 
   5 -12   2       58.58       34.21     14.90 o 
   6 -12   2       20.99       33.88     15.78 o 
   7 -12   2      308.04      288.24     28.25 o 
   8 -12   2      291.31      257.12     27.70 o 
  -3 -11   2      276.97      292.45     30.68 o 
  -2 -11   2      213.62      227.62     25.60 o 
  -1 -11   2       79.04       99.52     17.66 o 
   0 -11   2        9.94        6.61      7.77 o 
   1 -11   2      224.47      204.24     14.74 o 
   2 -11   2      631.00      641.67     23.64 o 
   3 -11   2      456.17      468.22     33.66 o 
   4 -11   2       20.42       10.92     10.04 o 
   5 -11   2      618.88      580.11     36.86 o 
   6 -11   2      816.90      669.28     38.95 o 
   7 -11   2      544.15      429.37     31.23 o 
   8 -11   2       85.69       78.46     18.21 o 
   9 -11   2        6.29        0.00     15.89 o 
  -4 -10   2      102.70       64.33     16.22 o 
  -3 -10   2      341.55      389.77     52.69 o 
  -2 -10   2      145.93      171.15     14.86 o 
  -1 -10   2       60.99       48.82      9.79 o 
   0 -10   2      423.93      493.45     34.48 o 
   1 -10   2      439.28      452.13     19.25 o 
   2 -10   2       70.45       84.23      9.69 o 
   3 -10   2       24.39       19.89      7.69 o 
   4 -10   2     1374.33     1470.79    200.78 o 
   5 -10   2     1230.32     1142.02     47.45 o 
   6 -10   2      783.00      786.58     41.93 o 
   7 -10   2      373.08      365.70     30.02 o 
   8 -10   2      150.12      134.52     20.64 o 
   9 -10   2        1.75        0.22     13.68 o 
  -5  -9   2      420.53      372.43     29.35 o 
  -4  -9   2      281.27      259.88     23.73 o 
  -3  -9   2       59.06       68.02     10.12 o 
  -2  -9   2      417.93      411.45     19.07 o 
  -1  -9   2      810.24      754.62     24.56 o 
   0  -9   2     1251.19     1255.33     30.47 o 
   1  -9   2     1338.03     1378.11     37.63 o 
   2  -9   2      369.01      421.34     41.00 o 
   3  -9   2       11.21        5.45      5.99 o 
   4  -9   2     1016.73     1035.62    126.90 o 
   5  -9   2      840.80      961.69    188.98 o 
   6  -9   2     1243.29     1362.71    126.74 o 
   7  -9   2       42.55       41.38     13.13 o 
   8  -9   2        2.94        5.74     13.35 o 
   9  -9   2       79.19       59.92     17.55 o 
  10  -9   2      311.98      312.73     31.56 o 
  -6  -8   2      313.74      224.12     26.26 o 
  -5  -8   2      195.88      160.56     19.42 o 
  -4  -8   2        1.16        4.75     11.37 o 
  -3  -8   2       97.81       87.39     10.85 o 
  -2  -8   2     1691.95     1649.96    139.48 o 
  -1  -8   2     2441.25     2464.20    171.98 o 
   0  -8   2     1231.23     1164.44     73.05 o 
   1  -8   2      934.55      956.96     23.43 o 
   2  -8   2        0.36        2.17      5.38 o 
   3  -8   2     1956.67     1936.61    200.73 o 
   4  -8   2     1869.95     1988.24    377.18 o 
   5  -8   2     1388.96     1539.45    210.60 o 
   6  -8   2      142.31      168.24     15.72 o 
   7  -8   2        5.31        6.12      7.92 o 
   8  -8   2       30.12       22.06     10.21 o 
   9  -8   2      265.18      282.00     19.14 o 
  10  -8   2      110.61      111.56     22.29 o 
  -7  -7   2      382.93      287.13     30.24 o 
  -6  -7   2      806.42      623.59     39.28 o 
  -5  -7   2      479.62      390.86     26.48 o 
  -4  -7   2      341.57      327.96     24.39 o 
  -3  -7   2        4.95        0.00      5.70 o 
  -2  -7   2     1776.79     1733.09     72.94 o 
  -1  -7   2     1073.09      978.55     23.98 o 
   0  -7   2      982.19      937.38     60.87 o 
   1  -7   2      182.05      163.66      9.81 o 
   2  -7   2      222.26      209.31     11.42 o 
   3  -7   2      684.02      697.40    105.11 o 
   4  -7   2     1379.71     1550.53    309.20 o 
   5  -7   2      437.99      521.02     41.55 o 
   6  -7   2      113.27      111.91     15.39 o 
   7  -7   2     2027.85     2030.74     40.90 o 
   8  -7   2       65.53       58.78     10.60 o 
   9  -7   2     1767.20     1747.90     43.19 o 
  10  -7   2        1.50       15.48     11.76 o 
  -8  -6   2      115.74      103.40     23.50 o 
  -7  -6   2      636.58      514.56     38.84 o 
  -6  -6   2      455.05      346.06     30.68 o 
  -5  -6   2       32.63       33.66     11.92 o 
  -4  -6   2        4.39        1.10      7.28 o 
  -3  -6   2       72.70       62.79     11.26 o 
  -2  -6   2      750.52      740.67     15.53 o 
  -1  -6   2     1087.27     1040.44     23.94 o 
   0  -6   2      362.02      375.47     35.13 o 
   1  -6   2      467.92      459.05     16.10 o 
   2  -6   2     2680.57     2645.83    130.66 o 
   3  -6   2      444.59      496.51     76.20 o 
   4  -6   2      112.13      118.61     11.31 o 
   5  -6   2     1306.41     1379.69    148.59 o 
   6  -6   2     2064.71     2010.89    127.07 o 
   7  -6   2     2719.38     2806.01    269.59 o 
   8  -6   2      219.04      238.33     16.55 o 
   9  -6   2       24.22       34.57     11.48 o 
  10  -6   2       40.95       47.09     13.10 o 
  -8  -5   2      302.22      287.90     31.67 o 
  -7  -5   2      311.31      288.13     30.79 o 
  -6  -5   2       92.95       79.12     17.66 o 
  -5  -5   2      110.52      104.57     15.34 o 
  -4  -5   2      269.09      225.00     17.99 o 
  -3  -5   2     1707.21     1546.45     42.15 o 
  -2  -5   2        6.93        3.93      3.10 o 
  -1  -5   2        0.55        0.00      2.90 o 
   0  -5   2     5102.31     5007.40    113.24 o 
   1  -5   2    12252.88    12302.54    501.45 o 
   2  -5   2     3009.59     2929.53    190.30 o 
   3  -5   2     2814.58     3118.82    296.40 o 
   4  -5   2      109.06      121.73      8.44 o 
   5  -5   2     3525.29     3500.91    231.63 o 
   6  -5   2     4773.80     4682.09    172.04 o 
   7  -5   2      795.49      850.18     65.60 o 
   8  -5   2     1140.95     1200.39     43.75 o 
   9  -5   2       45.64       29.26     12.01 o 
  10  -5   2      547.87      741.26     66.04 o 
  11  -5   2      307.08      423.19     29.84 o 
  -9  -4   2      104.07      102.96     24.83 o 
  -8  -4   2      358.55      335.24     32.55 o 
  -7  -4   2        8.29        0.00     12.69 o 
  -6  -4   2      132.37      127.23     19.64 o 
  -5  -4   2     1011.48      875.85     41.16 o 
  -4  -4   2     1417.97     1330.50     38.62 o 
  -3  -4   2     1035.10     1013.79     30.79 o 
  -2  -4   2       20.53       21.08      6.73 o 
  -1  -4   2     3054.36     3086.39    109.09 o 
   0  -4   2    17306.14    17248.46    209.77 o 
   1  -4   2    23511.07    23384.90    838.03 o 
   2  -4   2     6463.41     6916.83    571.48 o 
   3  -4   2      207.35      219.68     14.90 o 
   4  -4   2      742.15      691.01     30.24 o 
   5  -4   2     3661.04     3647.45    157.97 o 
   6  -4   2     1728.86     1960.93     61.69 o 
   7  -4   2      274.72      298.50     27.15 o 
   8  -4   2       12.85       22.62     17.21 o 
   9  -4   2      110.87      128.67     25.49 o 
  10  -4   2      410.90      392.41     39.51 o 
  -9  -3   2      485.45      540.28     43.04 o 
  -8  -3   2      207.42      217.94     27.04 o 
  -7  -3   2        3.36        0.00     13.13 o 
  -6  -3   2     1881.71     1981.01     67.31 o 
  -5  -3   2     3319.71     3558.91     82.98 o 
  -4  -3   2     2654.66     2712.19     52.09 o 
  -3  -3   2        3.74        3.20      5.30 o 
  -2  -3   2      254.09      251.82     13.79 o 
  -1  -3   2      993.90      923.74     46.77 o 
   0  -3   2    74271.92    72137.68    819.28 o 
   1  -3   2       83.73      121.39      3.88 o 
   2  -3   2     3344.89     4067.12    311.14 o 
   3  -3   2      119.50      125.80     11.59 o 
   4  -3   2       27.51       16.99      8.17 o 
   5  -3   2     1061.27     1005.29     39.40 o 
   6  -3   2      257.70      242.33     23.95 o 
   7  -3   2       24.99       16.88     14.35 o 
   8  -3   2      733.67      744.42     45.24 o 
   9  -3   2      928.68      951.88     54.84 o 
  10  -3   2      306.17      379.05     41.71 o 
 -10  -2   2      203.79      214.52     32.66 o 
  -9  -2   2      159.69      174.24     28.91 o 
  -8  -2   2      306.48      306.11     30.90 o 
  -7  -2   2      825.12      928.93     49.44 o 
  -6  -2   2     1905.25     1750.38     59.48 o 
  -5  -2   2     1786.41     1727.10     55.18 o 
  -4  -2   2       36.16       15.67      8.17 o 
  -3  -2   2      611.06      675.68     21.52 o 
  -1  -2   2      194.49      216.51     10.70 o 
   0  -2   2    22502.12    22779.46   1019.64 o 
   1  -2   2     4032.69     4084.43    388.28 o 
   2  -2   2     1058.15      980.86     67.59 o 
   3  -2   2     3644.46     3620.60     61.91 o 
   4  -2   2     2016.50     1890.41     50.10 o 
   5  -2   2      332.68      363.83     24.94 o 
   6  -2   2      279.47      240.90     23.50 o 
   7  -2   2      945.63      942.28     47.67 o 
   8  -2   2     1844.58     1862.27     72.50 o 
   9  -2   2     1074.54     1095.56     60.14 o 
  10  -2   2      123.18      154.05     29.35 o 
 -10  -1   2      343.76      405.21     39.40 o 
  -9  -1   2        0.01        0.00     16.11 o 
  -8  -1   2      375.68      440.52     37.19 o 
  -7  -1   2      519.06      549.32     35.31 o 
  -6  -1   2     3589.27     3932.23     88.17 o 
  -5  -1   2     1776.08     1960.93     55.40 o 
  -4  -1   2       84.98      119.40     14.46 o 
  -3  -1   2        9.82       35.09      8.17 o 
  -2  -1   2     5470.01     6058.46     58.71 o 
   0  -1   2        1.04        5.03      1.11 o 
   1  -1   2     5328.36     5054.88    247.21 o 
   2  -1   2     7340.48     7219.11    151.51 o 
   3  -1   2     8698.13     9332.23    107.15 o 
   4  -1   2      214.57      151.73     16.11 o 
   5  -1   2        3.01        3.64      9.71 o 
   6  -1   2     1207.39     1259.87     50.21 o 
   7  -1   2     3542.03     3502.63     92.47 o 
   8  -1   2     2267.98     2367.02     80.67 o 
   9  -1   2     1086.89     1154.60     63.34 o 
  10  -1   2       28.63       15.34     20.08 o 
 -10   0   2       69.15       80.56     25.93 o 
  -9   0   2      133.32      132.31     23.28 o 
  -8   0   2      400.97      457.29     34.98 o 
  -7   0   2      726.53      838.33     44.58 o 
  -6   0   2      296.93      303.13     23.28 o 
  -5   0   2      157.25      195.87     17.44 o 
  -4   0   2     3949.98     3981.78     65.77 o 
  -3   0   2     2630.68     3090.92     49.77 o 
  -2   0   2     3599.84     4442.49     52.64 o 
  -1   0   2     3770.90     4611.81     33.32 o 
   0   0   2      510.63      530.38     41.43 o 
   1   0   2     1659.77     1748.23    108.11 o 
   2   0   2     2899.33     2893.95    120.87 o 
   3   0   2     5904.69     5934.54     86.18 o 
   4   0   2        6.97        0.00      7.95 o 
   5   0   2        9.09       22.51     10.81 o 
   6   0   2     2374.11     2251.26     67.98 o 
   7   0   2     1453.80     1419.99     59.59 o 
   8   0   2      150.05      141.36     24.28 o 
   9   0   2        9.37       23.62     19.20 o 
  10   0   2       67.23       78.24     24.94 o 
 -11   1   2       62.38       79.78     26.15 o 
 -10   1   2       63.61       68.42     21.63 o 
  -9   1   2     1074.29     1144.11     56.06 o 
  -8   1   2       89.85       82.76     18.65 o 
  -7   1   2      519.66      487.75     29.90 o 
  -6   1   2       73.04       77.91     14.35 o 
  -5   1   2     2531.09     2512.57     54.29 o 
  -4   1   2     4486.46     4508.15     65.00 o 
  -3   1   2     7100.83     7054.19    223.68 o 
  -2   1   2     2252.38     2442.55    309.09 o 
  -1   1   2     2834.03     3137.71     38.51 o 
   0   1   2     6424.11     7603.82    152.47 o 
   1   1   2    36506.07    34585.59    563.84 o 
   2   1   2    15345.76    17041.79    176.56 o 
   3   1   2      322.40      290.16     33.44 o 
   4   1   2     1881.92     2157.46     55.51 o 
   5   1   2      151.10      167.40     20.53 o 
   6   1   2      863.69      841.20     44.03 o 
   7   1   2      500.86      486.54     36.31 o 
   8   1   2        2.31        0.00     13.02 o 
   9   1   2       69.37       91.59     22.18 o 
  10   1   2      226.35      225.23     34.87 o 
 -11   2   2       60.98       79.01     25.49 o 
 -10   2   2      383.72      446.70     38.40 o 
  -9   2   2     1676.41     1999.99     72.50 o 
  -8   2   2        3.86        0.00     11.81 o 
  -7   2   2       84.20       80.34     15.01 o 
  -6   2   2     1703.20     1622.15     46.24 o 
  -5   2   2     7528.48     7262.30    411.28 o 
  -4   2   2    10352.50     9713.28     68.89 o 
  -3   2   2     3130.42     2954.04     89.66 o 
  -2   2   2        5.01        4.42      4.03 o 
  -1   2   2    12917.34    14634.64    313.34 o 
   0   2   2     1120.03     1180.60     67.15 o 
   1   2   2        4.33        8.11      2.49 o 
   2   2   2      122.97      120.90      7.90 o 
   3   2   2      348.35      369.86     24.17 o 
   4   2   2      759.88      847.93    108.03 o 
   5   2   2     2581.92     2481.01     66.98 o 
   6   2   2      724.21      596.55     37.96 o 
   7   2   2      133.20      138.38     23.28 o 
   8   2   2      483.99      452.77     38.51 o 
   9   2   2      237.24      222.25     30.24 o 
 -11   3   2      691.48      856.20     38.26 o 
 -10   3   2     1303.76     1436.30     52.09 o 
  -9   3   2     1470.33     1588.59     52.20 o 
  -8   3   2       21.27       23.16      8.53 o 
  -7   3   2      370.08      351.86     17.08 o 
  -6   3   2     4260.00     3886.28    411.33 o 
  -5   3   2     1075.42      780.70     19.19 o 
  -4   3   2     6494.46     6479.68     97.22 o 
  -3   3   2      206.68      240.68     15.17 o 
  -2   3   2       38.79       40.18      4.80 o 
  -1   3   2      503.58      509.83     25.66 o 
   0   3   2     4047.76     4192.76     97.22 o 
   1   3   2      228.75      220.61     17.79 o 
   2   3   2       68.91       79.44      7.76 o 
   3   3   2     2044.44     2372.20     52.42 o 
   4   3   2     1897.47     1839.93     77.74 o 
   5   3   2     1545.72     1453.87     55.40 o 
   6   3   2      261.56      214.41     23.84 o 
   7   3   2       58.87       52.09     15.89 o 
   8   3   2      706.42      683.51     50.65 o 
   9   3   2      376.48      361.73     37.41 o 
 -11   4   2      778.28      881.71     36.51 o 
 -10   4   2      387.53      426.68     23.96 o 
  -9   4   2       15.13        8.30      7.98 o 
  -8   4   2      713.27      588.29     54.35 o 
  -7   4   2      690.44      640.75     46.84 o 
  -6   4   2     1604.86     1449.08     68.75 o 
  -5   4   2      918.87      833.50     61.41 o 
  -4   4   2      914.18      918.15     19.28 o 
  -3   4   2      284.09      251.03     18.32 o 
  -2   4   2      115.10       92.35      5.91 o 
  -1   4   2      488.13      473.13     15.72 o 
   0   4   2       88.68       97.67     16.28 o 
   1   4   2      101.63      108.93      7.42 o 
   2   4   2     3509.33     3249.86    218.49 o 
   3   4   2     1565.37     1391.57    110.57 o 
   4   4   2     2368.81     2210.33     43.69 o 
   5   4   2      648.02      546.23     34.76 o 
   6   4   2      115.76       91.48     19.86 o 
   7   4   2      675.44      469.65     35.86 o 
   8   4   2      434.12      363.16     37.19 o 
 -11   5   2      134.86      118.48     17.42 o 
 -10   5   2       35.11       32.11     12.80 o 
  -9   5   2       44.52       38.03      9.99 o 
  -8   5   2      964.96      789.46     68.97 o 
  -7   5   2      608.66      558.82     19.11 o 
  -6   5   2       15.79        8.53      5.34 o 
  -5   5   2      140.82      136.98      9.38 o 
  -4   5   2      132.52      120.09      7.76 o 
  -3   5   2     8530.35     9144.59    606.93 o 
  -2   5   2     6032.54     6822.21    271.13 o 
  -1   5   2     1479.07     1509.48     41.99 o 
   0   5   2        2.30        4.02      2.33 o 
   1   5   2      568.28      515.04     15.36 o 
   2   5   2     3260.90     3025.04    131.59 o 
   3   5   2     4486.14     3958.02    123.98 o 
   4   5   2     1457.65     1471.32    164.92 o 
   5   5   2        3.37        3.55      7.02 o 
   6   5   2      103.70       65.11     16.11 o 
   7   5   2      652.23      494.92     36.75 o 
   8   5   2      268.47      185.06     27.92 o 
 -11   6   2       23.34       23.95     16.33 o 
 -10   6   2       69.58       62.68     11.55 o 
  -9   6   2      435.17      374.77     18.76 o 
  -8   6   2     1742.47     1454.15     47.51 o 
  -7   6   2      843.94      699.13     21.40 o 
  -6   6   2       87.19       82.20     17.82 o 
  -5   6   2      121.28      101.27      8.17 o 
  -4   6   2     1019.44      982.78     88.83 o 
  -3   6   2     4961.04     5216.44    550.70 o 
  -2   6   2     4209.63     4793.31     52.96 o 
  -1   6   2     1106.75     1087.38     27.42 o 
   0   6   2      222.36      237.22     12.41 o 
   1   6   2     2184.56     2133.74     47.45 o 
   2   6   2     1116.81     1109.05     26.62 o 
   3   6   2      967.37      817.72     84.86 o 
   4   6   2      178.69      142.74     24.00 o 
   5   6   2       14.88       10.16      9.66 o 
   6   6   2      546.15      471.64     35.20 o 
   7   6   2      198.28      124.70     24.06 o 
 -11   7   2       43.01       58.27     18.21 o 
 -10   7   2      531.96      511.36     32.77 o 
  -9   7   2      565.44      512.30     23.12 o 
  -8   7   2     1400.10     1170.37     30.12 o 
  -7   7   2      631.47      592.76     35.42 o 
  -6   7   2        6.46        3.20      5.51 o 
  -5   7   2      854.51      874.53    104.94 o 
  -4   7   2     2285.75     2449.05    277.26 o 
  -3   7   2     2809.05     3295.79     72.83 o 
  -2   7   2     1195.19     1273.65     83.81 o 
  -1   7   2      327.98      339.38     25.33 o 
   0   7   2       37.11       37.58      6.25 o 
   1   7   2     1739.58     1595.74     31.37 o 
   2   7   2      692.93      703.92     23.32 o 
   3   7   2       32.20       32.79      6.44 o 
   4   7   2      199.73      169.55     14.22 o 
   5   7   2      221.73      190.18     42.15 o 
   6   7   2      177.93      161.99     23.84 o 
 -10   8   2      704.94      699.29     40.83 o 
  -9   8   2      804.28      760.76     41.38 o 
  -8   8   2      359.53      346.01     18.98 o 
  -7   8   2       11.95        6.17      6.55 o 
  -6   8   2      138.44      135.88     15.89 o 
  -5   8   2      567.76      563.22     49.22 o 
  -4   8   2      707.72      813.92     74.60 o 
  -3   8   2       10.91        6.49      6.16 o 
  -2   8   2      797.21      839.98     23.63 o 
  -1   8   2       84.52       72.08      8.71 o 
   0   8   2      157.91      152.24     11.93 o 
   1   8   2        3.25        0.00      5.96 o 
   2   8   2       10.46        5.90      6.34 o 
   3   8   2      481.55      413.05     20.69 o 
   4   8   2     1046.38      842.12     87.40 o 
   5   8   2      769.67      730.28    118.35 o 
   6   8   2      284.94      206.47     23.50 o 
 -10   9   2      310.09      331.38     29.90 o 
  -9   9   2      192.39      171.26     20.64 o 
  -8   9   2        1.02        0.00     12.36 o 
  -7   9   2      355.58      332.80     36.97 o 
  -6   9   2      740.75      729.42     99.15 o 
  -5   9   2      409.94      472.39     66.43 o 
  -4   9   2       30.69       30.36      7.77 o 
  -3   9   2        0.38        3.80      7.00 o 
  -2   9   2     1644.96     1763.51     43.59 o 
  -1   9   2      619.68      583.44     47.40 o 
   0   9   2      894.03      926.80     91.87 o 
   1   9   2      266.54      273.39     18.04 o 
   2   9   2      144.32      141.11     12.84 o 
   3   9   2      428.79      405.47     20.79 o 
   4   9   2     1089.92      869.48    190.69 o 
   5   9   2      172.12      147.02     29.30 o 
  -9  10   2       19.76       15.89     17.88 o 
  -8  10   2      407.56      465.79     35.97 o 
  -7  10   2      497.25      613.00     39.95 o 
  -6  10   2      623.92      643.98    132.20 o 
  -5  10   2      213.74      221.90     25.33 o 
  -4  10   2      104.24      130.42     15.17 o 
  -3  10   2      713.81      805.09     27.35 o 
  -2  10   2      923.89     1045.55     64.17 o 
  -1  10   2     1048.00     1081.81     44.97 o 
   0  10   2      217.04      202.71     14.94 o 
   1  10   2        1.54        0.00      6.80 o 
   2  10   2       73.49       67.97     10.52 o 
   3  10   2      515.94      420.57     56.49 o 
   4  10   2      368.39      283.86     80.72 o 
  -9  11   2      118.16      137.94     26.15 o 
  -8  11   2      860.33     1025.16     53.96 o 
  -7  11   2      257.82      364.60     38.62 o 
  -6  11   2      223.84      277.31     31.12 o 
  -5  11   2       21.35       13.11     10.00 o 
  -4  11   2      399.45      509.55     23.86 o 
  -3  11   2     1109.24     1277.67     36.17 o 
  -2  11   2      820.74      881.27     35.75 o 
  -1  11   2      218.48      238.12     17.18 o 
   0  11   2      124.72      126.75     13.69 o 
   1  11   2      175.78      159.26     15.13 o 
   2  11   2       76.70       86.85     12.76 o 
  -8  12   2      807.36     1162.65     63.45 o 
  -7  12   2      704.21      839.88     52.42 o 
  -6  12   2       85.69      132.64     27.48 o 
  -5  12   2       16.34       13.90     17.77 o 
  -4  12   2      147.63      180.31     16.16 o 
  -3  12   2      237.20      274.30     19.72 o 
  -2  12   2      198.51      231.76     18.02 o 
  -1  12   2       16.13       16.86     10.60 o 
   0  12   2      288.62      325.53     20.91 o 
   1  12   2      176.09      208.86     18.41 o 
  -6  13   2       12.75        6.29     20.41 o 
  -5  13   2      186.23      235.27     32.00 o 
  -4  13   2       42.64       78.90     23.17 o 
  -3  13   2       69.00       87.77     14.12 o 
  -2  13   2        0.18        0.00     10.73 o 
   0 -13   3      241.22      310.64     33.44 o 
   1 -13   3      154.13      171.82     26.04 o 
   3 -13   3       42.58       65.66     21.96 o 
   4 -13   3      544.11      533.32     40.28 o 
   6 -13   3      218.91      168.06     23.73 o 
  -2 -12   3      240.06      214.52     25.60 o 
  -1 -12   3      425.93      429.93     35.75 o 
   0 -12   3      412.51      433.79     34.98 o 
   1 -12   3      280.26      313.29     30.46 o 
   2 -12   3        0.13        0.00     14.24 o 
   3 -12   3      112.38      110.24     20.08 o 
   4 -12   3      494.99      526.59     37.85 o 
   5 -12   3       91.41      111.56     20.08 o 
   6 -12   3      112.13       85.52     18.87 o 
   7 -12   3       16.74        0.66     14.24 o 
  -3 -11   3       50.28       41.60     15.01 o 
  -2 -11   3      366.49      381.44     66.32 o 
  -1 -11   3      243.20      280.66     18.23 o 
   0 -11   3       90.64       84.86     16.11 o 
   1 -11   3       15.46       23.95     14.57 o 
   2 -11   3      116.76      109.91     18.76 o 
   3 -11   3      351.12      348.71     30.35 o 
   4 -11   3      141.75      144.89     21.41 o 
   5 -11   3        1.55        3.97     13.46 o 
   6 -11   3      309.14      267.27     26.15 o 
   7 -11   3      706.99      674.46     42.26 o 
   8 -11   3      289.69      262.97     28.91 o 
  -4 -10   3      150.66      204.37     24.61 o 
  -3 -10   3      367.65      343.74     29.02 o 
  -2 -10   3      531.39      551.93     63.89 o 
  -1 -10   3       40.88       46.02      9.32 o 
   0 -10   3        0.89        3.23      6.63 o 
   1 -10   3      179.54      193.62     13.75 o 
   2 -10   3      944.92      975.50     46.90 o 
   3 -10   3      399.50      364.05     28.25 o 
   4 -10   3       62.26       67.53     15.56 o 
   5 -10   3      711.09      679.87     37.96 o 
   6 -10   3     1061.59      922.53     45.02 o 
   7 -10   3     1575.71     1485.87     59.26 o 
   8 -10   3      107.21      107.15     19.20 o 
   9 -10   3      321.10      300.37     31.89 o 
  -5  -9   3       18.76       20.41     13.35 o 
  -4  -9   3       73.51       67.87     14.79 o 
  -3  -9   3      741.14      694.33     37.08 o 
  -2  -9   3      136.08      132.97     12.12 o 
  -1  -9   3       79.68       75.64      9.38 o 
   0  -9   3     1564.15     1660.35     35.18 o 
   1  -9   3      755.56      766.36     45.52 o 
   2  -9   3     1011.60     1070.81    102.02 o 
   3  -9   3      108.30      122.58     12.41 o 
   4  -9   3       18.52       13.13      9.93 o 
   5  -9   3      658.54      629.33     35.64 o 
   6  -9   3      720.43      586.62     34.10 o 
   7  -9   3      299.89      296.51     27.59 o 
   8  -9   3       85.59       72.61     18.32 o 
   9  -9   3        3.99        4.08     13.35 o 
  10  -9   3      161.56      190.80     29.02 o 
  -6  -8   3      330.38      254.25     26.59 o 
  -5  -8   3     1123.18     1123.04     47.34 o 
  -4  -8   3      287.19      263.52     22.29 o 
  -3  -8   3      568.83      523.94     31.23 o 
  -2  -8   3      308.88      303.72     16.07 o 
  -1  -8   3     1164.63     1117.94     64.56 o 
   0  -8   3     1200.85     1061.58    116.08 o 
   1  -8   3      843.05      833.94     21.47 o 
   2  -8   3        2.65        9.89      5.19 o 
   3  -8   3       82.32       89.27      8.17 o 
   4  -8   3      125.62      136.39     20.53 o 
   5  -8   3     1172.36     1261.94    205.91 o 
   6  -8   3     1348.46     1502.39    165.08 o 
   7  -8   3        2.16        2.21     11.04 o 
   8  -8   3        2.55        1.54     12.47 o 
   9  -8   3       70.39       87.84     20.75 o 
  10  -8   3      426.05      486.87     40.94 o 
  -7  -7   3      195.56      151.84     24.39 o 
  -6  -7   3      399.54      386.67     32.33 o 
  -5  -7   3      335.56      287.02     23.95 o 
  -4  -7   3      108.86       88.61     14.12 o 
  -3  -7   3       25.35       14.24      9.49 o 
  -2  -7   3      199.84      199.43     12.54 o 
  -1  -7   3     1781.02     1569.89     64.65 o 
   0  -7   3     2575.63     2624.87    198.72 o 
   1  -7   3       82.91       70.40      5.44 o 
   2  -7   3       47.04       53.42      9.71 o 
   3  -7   3     1814.34     1902.81     47.73 o 
   4  -7   3      785.92      770.22    134.57 o 
   5  -7   3     1485.61     1656.85    173.03 o 
   6  -7   3      181.42      209.11     18.15 o 
   7  -7   3      170.54      168.64     13.47 o 
   8  -7   3      508.09      529.59     29.96 o 
   9  -7   3      944.33     1019.64     54.40 o 
  10  -7   3       98.45       97.00     24.17 o 
  -8  -6   3      114.79       99.43     22.18 o 
  -7  -6   3      663.59      555.50     40.28 o 
  -6  -6   3     1376.53     1103.17     51.86 o 
  -5  -6   3     1685.34     1531.33     50.76 o 
  -4  -6   3      793.40      691.90     31.12 o 
  -3  -6   3       32.29       39.25      6.77 o 
  -2  -6   3     1398.42     1479.17     25.78 o 
  -1  -6   3        5.77        5.96      5.25 o 
   0  -6   3     2446.15     2371.29     69.79 o 
   1  -6   3     7363.37     6960.52    131.29 o 
   2  -6   3      112.68      124.03      6.02 o 
   3  -6   3      667.99      666.33    120.72 o 
   4  -6   3     2666.44     2836.47    294.19 o 
   5  -6   3      610.21      641.42     32.83 o 
   6  -6   3      305.76      318.93     15.90 o 
   7  -6   3     1128.74     1220.56    176.01 o 
   8  -6   3     1174.51     1312.67     35.95 o 
   9  -6   3     1049.40     1201.25     87.01 o 
  10  -6   3      118.71      141.93     17.05 o 
  -8  -5   3      227.47      210.55     27.26 o 
  -7  -5   3      772.54      660.01     42.93 o 
  -6  -5   3      262.73      255.02     27.15 o 
  -5  -5   3        4.99       12.47      9.05 o 
  -4  -5   3      202.37      195.98     17.10 o 
  -3  -5   3      141.39      101.96     12.03 o 
  -2  -5   3     1572.61     1681.04    192.62 o 
  -1  -5   3      476.39      479.74     14.52 o 
   0  -5   3      700.22      801.95     19.73 o 
   1  -5   3     3607.33     3402.32    231.02 o 
   2  -5   3     1437.10     1456.08     68.20 o 
   3  -5   3     2739.20     3271.71    354.39 o 
   4  -5   3     1817.58     2030.20    130.43 o 
   5  -5   3       28.93       48.42      6.97 o 
   6  -5   3     1327.26     1260.26     34.26 o 
   7  -5   3     1657.92     1766.14    170.27 o 
   8  -5   3     1285.84     1433.70    142.24 o 
   9  -5   3       33.67       38.39     13.38 o 
  10  -5   3        3.04        0.00     13.14 o 
  -9  -4   3       98.05      119.51     22.73 o 
  -8  -4   3      254.49      306.66     32.66 o 
  -7  -4   3       99.30       96.23     21.30 o 
  -6  -4   3      342.75      357.98     30.68 o 
  -5  -4   3      364.52      361.40     23.95 o 
  -4  -4   3     4515.22     4986.52     79.78 o 
  -3  -4   3     2732.93     2852.23     55.18 o 
  -2  -4   3      207.05      151.51     13.35 o 
  -1  -4   3      211.39      207.17     15.06 o 
   0  -4   3     9494.17     9544.55    268.71 o 
   1  -4   3    22050.01    22027.25    836.93 o 
   2  -4   3     4176.23     4370.13    179.77 o 
   3  -4   3     1451.61     1340.09    120.87 o 
   4  -4   3        8.48       18.47      5.13 o 
   5  -4   3      449.03      417.57     26.70 o 
   6  -4   3     1800.65     1909.17     62.79 o 
   7  -4   3     1015.77     1123.48     52.64 o 
   8  -4   3      448.91      567.53     40.50 o 
   9  -4   3       13.90       14.90     16.77 o 
  10  -4   3      123.01      213.97     33.55 o 
  -9  -3   3      426.43      458.06     37.85 o 
  -8  -3   3      454.10      491.72     39.51 o 
  -7  -3   3      156.19      163.87     23.06 o 
  -6  -3   3      579.54      591.81     36.64 o 
  -5  -3   3     2380.63     2332.26     65.22 o 
  -4  -3   3     6505.77     6707.76     88.83 o 
  -3  -3   3     3611.51     3555.16     57.60 o 
  -2  -3   3        1.42        0.00      4.30 o 
  -1  -3   3      554.85      560.23     76.31 o 
   0  -3   3     2199.73     2212.40     61.19 o 
   1  -3   3     1593.66     1498.23     47.78 o 
   2  -3   3     4749.06     5252.13    464.47 o 
   3  -3   3     2687.20     2570.91    126.46 o 
   4  -3   3        5.36        3.20      7.28 o 
   5  -3   3       10.93        6.29     10.15 o 
   6  -3   3     1264.48     1362.83     52.09 o 
   7  -3   3      547.89      638.16     43.92 o 
   8  -3   3        6.87        0.00     18.65 o 
   9  -3   3       89.54      147.54     30.90 o 
  10  -3   3      462.52      565.10     51.42 o 
 -10  -2   3      467.52      582.43     49.00 o 
  -9  -2   3     1193.16     1315.38     63.89 o 
  -8  -2   3       17.61       17.66     14.68 o 
  -7  -2   3      263.82      287.57     28.14 o 
  -6  -2   3     1491.35     1598.87     56.39 o 
  -5  -2   3     4835.65     5171.02     95.12 o 
  -4  -2   3     3974.98     4371.64     65.22 o 
  -3  -2   3     1593.39     1684.83     34.54 o 
  -2  -2   3      409.39      429.93     16.44 o 
  -1  -2   3     1206.52     1138.49     24.61 o 
   0  -2   3      413.89      492.85      9.71 o 
   1  -2   3     1554.50     1418.20     33.27 o 
   2  -2   3       11.58       21.21      5.90 o 
   3  -2   3        7.07        1.20      4.61 o 
   4  -2   3     2686.33     2822.88     63.89 o 
   5  -2   3     1396.57     1373.75     50.10 o 
   6  -2   3     1142.51     1215.62     52.64 o 
   7  -2   3       13.79       19.97     14.01 o 
   8  -2   3      322.85      391.19     36.31 o 
   9  -2   3      211.29      276.65     34.54 o 
  10  -2   3      273.03      366.69     42.71 o 
 -10  -1   3      454.12      620.06     48.77 o 
  -9  -1   3      532.93      656.36     46.68 o 
  -8  -1   3       42.15       49.11     17.21 o 
  -7  -1   3        2.34        5.63     11.81 o 
  -6  -1   3     2421.50     2479.47     67.20 o 
  -5  -1   3     1256.93     1558.59     50.43 o 
  -4  -1   3      225.51      209.78     16.88 o 
  -3  -1   3     1189.90     1438.09     28.47 o 
  -2  -1   3       95.71      114.87      7.39 o 
  -1  -1   3      477.65      445.14     33.88 o 
   0  -1   3      263.68      363.44     10.86 o 
   1  -1   3      144.99      143.01     21.72 o 
   2  -1   3      803.03      730.12     37.88 o 
   3  -1   3     9539.61    10093.75    215.62 o 
   4  -1   3      568.89      488.30     28.36 o 
   5  -1   3     2297.16     2272.12     63.78 o 
   6  -1   3       25.82       30.57     14.68 o 
   7  -1   3      514.32      472.19     36.42 o 
   8  -1   3     1263.71     1375.19     65.77 o 
   9  -1   3      895.08     1077.46     59.81 o 
  10  -1   3      473.07      547.56     49.66 o 
 -10   0   3      380.43      413.37     40.06 o 
  -9   0   3        2.57        0.11     15.56 o 
  -8   0   3      384.69      430.48     34.21 o 
  -7   0   3       10.26       26.15     14.46 o 
  -6   0   3     1753.21     1865.03     52.86 o 
  -5   0   3     1058.17     1231.62     41.16 o 
  -4   0   3       28.22       25.60      8.06 o 
  -3   0   3     2334.11     2714.51     45.35 o 
  -2   0   3    11792.37    11661.21    295.02 o 
  -1   0   3      178.86      149.15     10.26 o 
   0   0   3      113.70      126.17      8.85 o 
   1   0   3     2224.19     2703.23    100.29 o 
   2   0   3     5920.41     6071.80    567.27 o 
   3   0   3    18804.20    19350.51    609.67 o 
   4   0   3     4684.04     4659.99     85.96 o 
   5   0   3      252.01      223.02     22.07 o 
   6   0   3       99.28       95.12     18.54 o 
   7   0   3     1494.12     1432.79     61.13 o 
   8   0   3      948.83     1011.91     55.62 o 
   9   0   3      309.53      369.23     39.73 o 
  10   0   3        6.38       11.48     20.53 o 
 -11   1   3      147.00      170.49     31.23 o 
 -10   1   3       96.76      106.16     23.95 o 
  -9   1   3      112.24      134.30     23.39 o 
  -8   1   3      628.68      679.21     38.95 o 
  -7   1   3     1276.96     1358.86     48.77 o 
  -6   1   3      620.38      598.98     29.57 o 
  -5   1   3      113.81      131.98     13.68 o 
  -4   1   3     3261.22     3205.01     54.46 o 
  -3   1   3    18779.56    20704.67    112.78 o 
  -2   1   3     8645.17     8729.96    632.09 o 
  -1   1   3    11529.25    13307.28    109.58 o 
   0   1   3      570.91      648.47     19.73 o 
   1   1   3      642.59      596.27     34.84 o 
   2   1   3     7739.38     7966.91    672.01 o 
   3   1   3     4011.14     4300.91     64.33 o 
   4   1   3     1715.53     1898.69    115.92 o 
   5   1   3      111.09      107.48     16.44 o 
   6   1   3      468.58      453.76     34.65 o 
   7   1   3      745.17      710.22     43.70 o 
   8   1   3       73.69       82.98     23.39 o 
   9   1   3       12.98       27.26     19.64 o 
 -11   2   3        2.86        4.73     11.95 o 
 -10   2   3      127.07      141.66     27.53 o 
  -9   2   3      801.74      847.75     32.93 o 
  -8   2   3     1133.55     1257.94     85.52 o 
  -7   2   3      389.57      389.62     18.06 o 
  -6   2   3        5.20        4.39      5.59 o 
  -5   2   3     3434.35     3026.56    121.72 o 
  -4   2   3     3373.23     2882.16    133.25 o 
  -3   2   3    13418.05    12901.87   1025.54 o 
  -2   2   3     1167.53     1304.19     27.26 o 
  -1   2   3       71.52       88.28      3.77 o 
   0   2   3    11037.30    12764.26    339.80 o 
   1   2   3    13485.88    13586.35    646.79 o 
   2   2   3     4564.23     4862.12    151.33 o 
   3   2   3      310.74      288.89     13.31 o 
   4   2   3       30.67       18.69      6.32 o 
   5   2   3      216.57      203.27     22.62 o 
   6   2   3      314.77      328.51     31.01 o 
   7   2   3      412.36      345.40     32.88 o 
   8   2   3        1.11        1.77     14.79 o 
   9   2   3       39.84       50.21     20.64 o 
 -11   3   3      124.35      153.68     19.32 o 
 -10   3   3      880.95      994.93     68.86 o 
  -9   3   3     1973.66     1963.46     45.95 o 
  -8   3   3     2998.54     2884.08     49.74 o 
  -7   3   3      488.65      475.37     50.21 o 
  -6   3   3       36.18       35.53      6.34 o 
  -5   3   3     1931.42     1715.74     32.44 o 
  -4   3   3    11113.80    10288.83    498.62 o 
  -3   3   3     1704.51     1774.61     22.62 o 
  -2   3   3      480.83      553.87     25.71 o 
  -1   3   3     1620.77     1717.46     55.89 o 
   0   3   3       26.41       44.58     20.18 o 
   1   3   3     3550.10     3343.48    256.15 o 
   2   3   3      263.84      231.38      8.00 o 
   3   3   3      312.63      364.82     16.04 o 
   4   3   3     1885.40     1699.35     37.23 o 
   5   3   3     1515.49     1514.53    117.03 o 
   6   3   3      856.51      684.39     40.06 o 
   7   3   3      343.88      332.93     35.75 o 
   8   3   3      172.05      143.12     26.37 o 
 -11   4   3      432.82      471.53     38.29 o 
 -10   4   3     1289.56     1266.87     79.56 o 
  -9   4   3     2220.29     1894.53    103.12 o 
  -8   4   3      888.58      783.03     38.46 o 
  -7   4   3      136.52      112.74      9.77 o 
  -6   4   3     2994.63     2566.87    102.02 o 
  -5   4   3      307.78      234.74     10.70 o 
  -4   4   3     1797.89     1838.61     51.59 o 
  -3   4   3      137.75      122.32      6.57 o 
  -2   4   3      379.37      395.30     34.21 o 
  -1   4   3     5801.91     5873.70    263.19 o 
   0   4   3     4798.69     5024.52    108.68 o 
   1   4   3     1407.06     1370.93     94.90 o 
   2   4   3        1.51        2.41      4.80 o 
   3   4   3     1112.31      996.05     27.41 o 
   4   4   3     1155.40      932.07     27.97 o 
   5   4   3      737.65      721.07     62.02 o 
   6   4   3       50.25       41.93     16.00 o 
   7   4   3        1.95       12.14     14.46 o 
   8   4   3      114.35      119.73     24.50 o 
 -11   5   3      241.90      209.56     25.05 o 
 -10   5   3      413.30      365.92     28.58 o 
  -9   5   3      367.59      302.68     32.66 o 
  -8   5   3       65.44       46.88      8.17 o 
  -7   5   3      228.80      190.32     11.14 o 
  -6   5   3      522.49      477.58     28.36 o 
  -5   5   3      169.69      160.26     24.33 o 
  -4   5   3       55.72       53.32      5.55 o 
  -3   5   3     1002.77     1072.42     93.52 o 
  -2   5   3     5998.75     6352.13     55.57 o 
  -1   5   3     1386.61     1304.17     52.36 o 
   0   5   3     4280.37     4129.85    170.81 o 
   1   5   3      127.31      123.19     10.27 o 
   2   5   3      730.02      686.88     22.07 o 
   3   5   3     1546.94     1352.57     85.63 o 
   4   5   3      505.29      442.41     66.32 o 
   5   5   3      369.82      315.10     34.76 o 
   6   5   3       70.74       48.89     15.78 o 
   7   5   3      283.25      223.46     26.37 o 
 -11   6   3       54.44       53.74     17.21 o 
 -10   6   3       33.57       19.97     12.80 o 
  -9   6   3       58.28       47.12     13.13 o 
  -8   6   3      417.60      299.41     14.58 o 
  -7   6   3     1213.62     1055.98     38.18 o 
  -6   6   3      779.82      646.54     29.68 o 
  -5   6   3       20.04       20.10     12.14 o 
  -4   6   3     2288.16     2550.38     52.20 o 
  -3   6   3     3473.09     4120.18     48.31 o 
  -2   6   3     7577.22     8781.25     94.79 o 
  -1   6   3     1796.42     1764.33     58.93 o 
   0   6   3      989.32      881.68     84.82 o 
   1   6   3      185.56      181.26     13.79 o 
   2   6   3     2300.62     1998.05     39.10 o 
   3   6   3     1092.84      893.62     68.91 o 
   4   6   3       22.78       25.01      8.28 o 
   5   6   3      207.97      177.83     15.49 o 
   6   6   3      161.07      108.25     19.64 o 
   7   6   3      157.35      142.24     23.62 o 
 -11   7   3       41.76       49.22     16.33 o 
 -10   7   3        0.59        5.63     11.26 o 
  -9   7   3      431.30      391.63     26.93 o 
  -8   7   3     2213.77     2072.93     64.44 o 
  -7   7   3     1281.31     1149.46     72.00 o 
  -6   7   3      461.93      458.40     60.69 o 
  -5   7   3      205.77      206.14     19.42 o 
  -4   7   3     1145.14     1296.65    176.67 o 
  -3   7   3     6156.78     7511.76    144.61 o 
  -2   7   3     3298.13     3626.57     47.58 o 
  -1   7   3      195.87      180.83     11.60 o 
   0   7   3        2.70        0.65      5.02 o 
   1   7   3      860.07      781.28     92.25 o 
   2   7   3      330.39      347.56     28.14 o 
   3   7   3      295.23      259.38     16.34 o 
   4   7   3        2.24        0.04      8.03 o 
   5   7   3      139.60      150.05     35.31 o 
   6   7   3      304.42      221.58     26.04 o 
 -10   8   3      398.54      348.60     31.23 o 
  -9   8   3      606.58      576.91     35.53 o 
  -8   8   3     1654.89     1339.77     50.54 o 
  -7   8   3      543.67      579.67     35.20 o 
  -6   8   3       13.46        7.36      6.49 o 
  -5   8   3      407.73      404.47     58.82 o 
  -4   8   3      955.67     1119.44     45.74 o 
  -3   8   3      315.16      334.51     16.25 o 
  -2   8   3      351.20      371.11     20.97 o 
  -1   8   3      276.63      275.29     14.66 o 
   0   8   3      530.17      533.00     41.71 o 
   1   8   3     1200.83     1059.67     31.56 o 
   2   8   3      115.27      118.96     11.36 o 
   3   8   3        3.60        8.86      6.28 o 
   4   8   3      460.26      410.40     69.13 o 
   5   8   3      197.91      166.48     45.91 o 
 -10   9   3      155.55      153.17     23.06 o 
  -9   9   3      774.45      718.60     41.16 o 
  -8   9   3      248.03      241.89     27.04 o 
  -7   9   3       15.87       31.23     16.22 o 
  -6   9   3      128.54      135.18     22.18 o 
  -5   9   3      486.48      573.50     37.63 o 
  -4   9   3      597.41      761.62     26.11 o 
  -3   9   3        1.00        0.96      6.91 o 
  -2   9   3      477.14      537.42     22.01 o 
  -1   9   3      776.78      787.22     25.89 o 
   0   9   3     1041.21     1121.40     53.02 o 
   1   9   3      131.13      133.11     11.82 o 
   2   9   3       72.55       62.92      9.58 o 
   3   9   3        7.27       14.01      8.29 o 
   4   9   3      791.38      642.87    104.23 o 
  -9  10   3      126.23      144.56     23.95 o 
  -8  10   3      197.64      193.44     26.26 o 
  -7  10   3     1162.16     1290.33     57.93 o 
  -6  10   3      567.59      711.98     46.68 o 
  -5  10   3      516.11      666.74     41.38 o 
  -4  10   3      216.06      247.04     24.00 o 
  -3  10   3        4.29       11.60      7.44 o 
  -2  10   3      428.88      479.72     33.16 o 
  -1  10   3      968.23     1067.62    107.92 o 
   0  10   3      569.84      530.98     25.22 o 
   1  10   3      389.60      383.17     59.81 o 
   2  10   3       16.30       20.65      9.66 o 
   3  10   3       49.11       50.71     13.68 o 
  -8  11   3      252.67      323.00     33.88 o 
  -7  11   3      337.43      429.93     41.05 o 
  -6  11   3      866.22      913.48     51.42 o 
  -5  11   3      438.14      501.65     38.84 o 
  -4  11   3       61.24       78.24     20.19 o 
  -3  11   3       39.26       44.30     12.08 o 
  -2  11   3      756.36      883.35     59.31 o 
  -1  11   3     1761.11     1976.98     46.25 o 
   0  11   3      374.03      344.11     26.93 o 
   1  11   3       49.96       36.36     10.46 o 
   2  11   3        1.51        8.20     10.13 o 
  -7  12   3      574.67      698.74     49.44 o 
  -6  12   3      500.49      599.75     45.46 o 
  -5  12   3       35.63       47.34     19.86 o 
  -4  12   3       12.15        9.16     17.55 o 
  -3  12   3       61.49       88.50     22.07 o 
  -2  12   3       69.93       84.07     13.79 o 
  -1  12   3        5.16        0.00     10.52 o 
   0  12   3       10.01       14.76     10.80 o 
  -5  13   3       73.72       88.17     22.95 o 
  -4  13   3       13.23        1.32     16.66 o 
  -3  13   3      211.81      253.81     31.12 o 
   1 -13   4      227.96      275.66     31.23 o 
   2 -13   4      133.49      165.31     27.48 o 
   3 -13   4        3.73        0.88     15.56 o 
   4 -13   4      158.16      173.47     26.82 o 
   5 -13   4      331.71      322.11     33.11 o 
   6 -13   4      309.24      260.21     29.24 o 
  -2 -12   4       82.92       75.37     17.55 o 
  -1 -12   4      174.43      175.35     25.05 o 
   0 -12   4      508.78      563.34     40.83 o 
   1 -12   4      491.15      469.32     37.30 o 
   2 -12   4      231.70      259.54     30.46 o 
   3 -12   4        6.25        0.00     14.68 o 
   4 -12   4      490.09      423.64     33.99 o 
   5 -12   4      437.75      383.47     32.55 o 
   6 -12   4      391.63      344.18     31.12 o 
   7 -12   4        4.91        9.60     15.01 o 
  -3 -11   4       21.88       22.40     12.91 o 
  -2 -11   4      312.17      299.82     29.57 o 
  -1 -11   4      545.16      597.88     40.17 o 
   0 -11   4      233.46      235.93     25.82 o 
   1 -11   4      343.24      342.86     31.34 o 
   2 -11   4       88.68      108.03     19.53 o 
   3 -11   4       39.06       53.19     14.90 o 
   4 -11   4      106.99      116.31     18.32 o 
   5 -11   4      141.66      123.26     19.86 o 
   6 -11   4        0.25        0.00     12.03 o 
   7 -11   4      120.33      128.56     21.08 o 
   8 -11   4       86.52       76.36     19.53 o 
  -4 -10   4       43.63       46.02     15.56 o 
  -3 -10   4        0.58        0.00     10.37 o 
  -2 -10   4      151.81      163.54     22.40 o 
  -1 -10   4      105.76       97.55     17.88 o 
   0 -10   4       69.36       83.54     16.22 o 
   1 -10   4      117.42      103.73     17.33 o 
   2 -10   4       41.56       43.37     14.01 o 
   3 -10   4     1169.33     1167.73     50.76 o 
   4 -10   4      546.09      520.96     33.44 o 
   5 -10   4        4.53       10.04     13.02 o 
   6 -10   4      735.16      612.22     38.51 o 
   7 -10   4     1341.94     1190.57     54.29 o 
   8 -10   4       78.28       94.24     20.41 o 
   9 -10   4      365.27      372.32     38.62 o 
  -5  -9   4        3.02        0.00     11.92 o 
  -4  -9   4       72.24       74.05     15.78 o 
  -3  -9   4      187.67      207.46     23.06 o 
  -2  -9   4      586.05      611.12     35.42 o 
  -1  -9   4       14.15       13.76      7.21 o 
   0  -9   4       24.06       21.09     14.01 o 
   1  -9   4     2175.88     1851.03    303.91 o 
   2  -9   4      801.45      699.07     36.42 o 
   3  -9   4      111.12      125.91     18.65 o 
   4  -9   4       26.77       19.53     11.04 o 
   5  -9   4      640.95      607.92     35.53 o 
   6  -9   4     1203.63     1052.96     48.77 o 
   7  -9   4     1302.47     1360.07     60.91 o 
   8  -9   4      207.31      245.86     26.82 o 
   9  -9   4      204.26      226.99     30.13 o 
  -6  -8   4        0.00        0.00     12.47 o 
  -5  -8   4      155.54      142.13     19.31 o 
  -4  -8   4      557.89      531.89     31.56 o 
  -3  -8   4      660.25      557.82     32.00 o 
  -2  -8   4       68.05       79.23     14.90 o 
  -1  -8   4       63.54       78.25      9.47 o 
   0  -8   4     1189.23     1099.02     96.56 o 
   1  -8   4     3226.97     3314.06    149.69 o 
   2  -8   4     1811.29     1702.18     81.29 o 
   3  -8   4     3276.79     3008.93     71.07 o 
   4  -8   4      439.41      372.65     26.48 o 
   5  -8   4      278.24      253.81     23.84 o 
   6  -8   4      858.53      791.21     43.15 o 
   7  -8   4      295.79      296.62     28.36 o 
   8  -8   4      338.80      349.04     33.22 o 
   9  -8   4      140.45      148.42     26.26 o 
  10  -8   4      254.68      243.21     32.11 o 
  -7  -7   4       16.81        3.64     15.56 o 
  -6  -7   4      231.36      252.37     24.06 o 
  -5  -7   4      664.89      645.44     35.09 o 
  -4  -7   4      537.86      493.16     28.58 o 
  -3  -7   4      133.44      122.38     14.79 o 
  -2  -7   4       62.32       62.68      7.64 o 
  -1  -7   4      184.39      164.42     10.06 o 
   0  -7   4     3130.56     3129.32    185.76 o 
   1  -7   4     4328.01     4104.68    211.25 o 
   2  -7   4      246.01      247.19     16.70 o 
   3  -7   4       23.57       24.35      7.27 o 
   4  -7   4      213.36      225.11     26.70 o 
   5  -7   4     1369.28     1164.97     46.79 o 
   6  -7   4      834.97      807.10     42.82 o 
   7  -7   4        2.31        5.52     11.70 o 
   8  -7   4        8.72        0.00     14.57 o 
   9  -7   4      163.40      149.30     26.93 o 
  10  -7   4      413.10      440.41     42.48 o 
  -8  -6   4        3.10        0.00     16.88 o 
  -7  -6   4       52.75       46.46     15.78 o 
  -6  -6   4      825.80      764.56     28.32 o 
  -5  -6   4      852.73      933.23     40.94 o 
  -4  -6   4      427.89      343.30     22.84 o 
  -3  -6   4       18.16       16.33      6.19 o 
  -2  -6   4       15.67       25.02      8.22 o 
  -1  -6   4      296.99      341.01     27.48 o 
   0  -6   4     8349.85     8372.08    267.12 o 
   1  -6   4      239.45      224.81      7.71 o 
   2  -6   4      545.33      588.86     16.42 o 
   3  -6   4      127.80      126.15      8.35 o 
   4  -6   4     1514.71     1631.77    105.55 o 
   5  -6   4      962.52      997.00     61.35 o 
   6  -6   4      352.29      398.14     17.34 o 
   7  -6   4      171.06      179.75     18.87 o 
   8  -6   4     1800.65     1964.02    181.97 o 
   9  -6   4     1553.56     1526.04     68.09 o 
  10  -6   4      616.03      605.71     47.78 o 
  -8  -5   4       63.32       63.67     19.42 o 
  -7  -5   4       65.14       91.26     19.86 o 
  -6  -5   4      980.21      910.28     47.56 o 
  -5  -5   4     1498.34     1551.20     48.11 o 
  -4  -5   4      494.31      492.16     26.04 o 
  -3  -5   4      356.00      344.96     20.41 o 
  -2  -5   4      452.03      513.22     41.16 o 
  -1  -5   4      723.00      684.50     24.50 o 
   0  -5   4     6316.55     6943.43    644.39 o 
   1  -5   4      917.53      894.11     23.47 o 
   2  -5   4     2273.62     2167.98    128.94 o 
   3  -5   4     4276.14     4646.72    594.40 o 
   4  -5   4     2513.51     2587.54    129.11 o 
   5  -5   4      312.34      310.92     33.88 o 
   6  -5   4      531.98      560.86     39.78 o 
   7  -5   4      801.68      775.54     42.93 o 
   8  -5   4     1905.57     1887.66     72.83 o 
   9  -5   4      866.12      903.22     56.06 o 
  10  -5   4      151.03      155.93     30.46 o 
  -9  -4   4        2.98       16.77     19.20 o 
  -8  -4   4      236.85      291.66     32.00 o 
  -7  -4   4      156.00      180.42     25.71 o 
  -6  -4   4     1289.96     1397.04     57.38 o 
  -5  -4   4        2.77        6.84      7.95 o 
  -4  -4   4      145.53      148.09     13.35 o 
  -3  -4   4      841.43      832.48     29.24 o 
  -2  -4   4     3761.12     4342.69    335.74 o 
  -1  -4   4     3512.35     3877.87    109.03 o 
   0  -4   4      180.57      215.00     68.20 o 
   1  -4   4      832.80      719.12     17.63 o 
   2  -4   4     2283.39     2161.47     51.64 o 
   3  -4   4     6749.11     6999.35    368.96 o 
   4  -4   4      125.20       85.52     12.91 o 
   5  -4   4      119.46      116.64     16.00 o 
   6  -4   4      580.21      518.43     33.66 o 
   7  -4   4     1751.44     1974.94     73.49 o 
   8  -4   4      575.51      612.89     44.80 o 
   9  -4   4      378.45      352.57     36.53 o 
  10  -4   4        0.20        0.00     20.53 o 
  -9  -3   4      138.87      175.02     27.59 o 
  -8  -3   4      160.31      193.33     26.70 o 
  -7  -3   4       15.44       19.42     14.24 o 
  -6  -3   4       44.80       36.86     15.12 o 
  -5  -3   4      595.32      690.68     31.23 o 
  -4  -3   4     4844.46     5140.90     77.25 o 
  -3  -3   4     1937.85     2105.27     44.80 o 
  -2  -3   4     2690.58     2674.79     47.12 o 
  -1  -3   4      455.49      535.83     34.48 o 
   0  -3   4     1674.95     1644.89    148.15 o 
   1  -3   4     6481.51     6441.49     77.36 o 
   2  -3   4     5703.66     4926.66    460.77 o 
   3  -3   4     2102.07     1927.91    105.44 o 
   4  -3   4      406.07      489.18     27.48 o 
   5  -3   4      653.34      672.26     36.19 o 
   6  -3   4     1030.71     1051.20     48.44 o 
   7  -3   4     1153.18     1261.09     57.93 o 
   8  -3   4       98.80      126.02     23.62 o 
   9  -3   4        1.93        9.38     15.45 o 
  10  -3   4      106.81      140.92     28.80 o 
 -10  -2   4      172.67      223.13     35.53 o 
  -9  -2   4     1288.08     1256.45     61.13 o 
  -8  -2   4      227.33      250.61     28.25 o 
  -7  -2   4      691.23      734.27     42.48 o 
  -6  -2   4      138.78      162.66     20.19 o 
  -5  -2   4     3210.90     3928.26     83.54 o 
  -4  -2   4     6601.38     6779.71     82.65 o 
  -3  -2   4     8022.79     8576.55     88.83 o 
  -2  -2   4       81.59       77.36      7.72 o 
  -1  -2   4       99.83      107.47      6.43 o 
   0  -2   4     1420.55     1492.12     24.67 o 
   1  -2   4     5236.64     6014.43    251.28 o 
   2  -2   4     4853.16     4359.51     61.58 o 
   3  -2   4      115.37      109.40      8.36 o 
   4  -2   4      314.06      327.63     23.62 o 
   5  -2   4       82.22       50.21     13.24 o 
   6  -2   4     1414.25     1461.15     59.59 o 
   7  -2   4      644.62      644.12     44.25 o 
   8  -2   4        0.02        0.00     14.68 o 
   9  -2   4      487.90      560.91     47.89 o 
  10  -2   4      547.79      647.65     54.07 o 
 -10  -1   4      630.39      764.40     52.42 o 
  -9  -1   4     1453.06     1871.32     78.68 o 
  -8  -1   4       34.22       41.05     17.44 o 
  -7  -1   4      113.99      109.14     18.87 o 
  -6  -1   4      457.43      555.17     32.33 o 
  -5  -1   4     2803.66     3069.95     69.74 o 
  -4  -1   4      795.70      906.09     33.77 o 
  -3  -1   4     1542.50     1508.16     28.80 o 
  -2  -1   4      160.38      174.18      7.00 o 
  -1  -1   4     1583.10     1578.78    188.31 o 
   0  -1   4       12.14       10.20      2.72 o 
   1  -1   4      293.56      374.92     40.67 o 
   2  -1   4      162.89      186.27      7.91 o 
   3  -1   4      219.23      195.73     11.66 o 
   4  -1   4     3873.46     4084.29     83.31 o 
   5  -1   4     3637.10     3545.12     81.55 o 
   6  -1   4     1088.35     1055.17     48.55 o 
   7  -1   4      142.29      138.93     21.74 o 
   8  -1   4      405.25      415.58     39.84 o 
   9  -1   4      150.86      133.52     28.36 o 
  10  -1   4      531.92      607.15     53.96 o 
 -10   0   4      488.78      610.68     46.46 o 
  -9   0   4      424.79      536.19     40.83 o 
  -8   0   4        0.04        0.00     13.68 o 
  -7   0   4      361.28      403.22     28.36 o 
  -6   0   4     1282.28     1493.15     47.45 o 
  -5   0   4      142.02      138.71     14.68 o 
  -4   0   4     4048.29     5792.96     81.00 o 
  -3   0   4       96.52       95.53     14.35 o 
  -2   0   4       14.44       17.15      2.66 o 
  -1   0   4     1957.33     1877.55    115.37 o 
   0   0   4     2915.28     3141.80    262.90 o 
   1   0   4      152.75      180.24     10.19 o 
   2   0   4     3005.35     3257.76    245.22 o 
   3   0   4     5812.47     5641.70    101.28 o 
   4   0   4     2451.10     2841.30     71.73 o 
   5   0   4     2537.61     2661.43     75.59 o 
   6   0   4      208.68      239.46     27.92 o 
   7   0   4       81.89       90.82     21.30 o 
   8   0   4     2131.59     1994.36     80.00 o 
   9   0   4      707.61      862.61     58.82 o 
 -10   1   4      116.15      149.41     26.82 o 
  -9   1   4        0.06        3.42     14.46 o 
  -8   1   4      710.72      709.88     38.07 o 
  -7   1   4      943.60     1014.01     41.27 o 
  -6   1   4     2383.55     2613.93     43.92 o 
  -5   1   4       42.69       28.92      9.66 o 
  -4   1   4        4.85        4.24      3.66 o 
  -3   1   4     6246.05     6157.39     58.43 o 
  -2   1   4     8249.47     9944.79    102.29 o 
  -1   1   4     4053.92     4274.69    316.15 o 
   0   1   4     1858.38     1897.30     53.78 o 
   1   1   4      293.67      336.24     13.47 o 
   2   1   4     3245.85     3081.52    245.20 o 
   3   1   4     4436.38     4749.70    340.52 o 
   4   1   4     3789.02     4050.27    413.32 o 
   5   1   4     1055.56      883.80     41.27 o 
   6   1   4       21.55        9.93     12.14 o 
   7   1   4      696.87      776.09     48.55 o 
   8   1   4      348.82      320.57     35.20 o 
   9   1   4      157.32      156.15     28.91 o 
 -11   2   4       84.94       84.31     23.06 o 
 -10   2   4       15.55       23.76     14.57 o 
  -9   2   4      267.22      278.76     33.16 o 
  -8   2   4     2563.58     2331.65     59.92 o 
  -7   2   4     2453.53     2304.38     80.67 o 
  -6   2   4      557.04      478.12     43.86 o 
  -5   2   4       89.68       96.50      8.44 o 
  -4   2   4       65.46       39.97      4.82 o 
  -3   2   4     7187.62     7006.10    578.46 o 
  -2   2   4    12270.93    13567.48    127.90 o 
  -1   2   4     2402.83     2651.46     92.31 o 
   0   2   4      894.92      932.65     31.90 o 
   1   2   4      630.32      614.27     31.85 o 
   2   2   4     4886.55     5115.98    362.01 o 
   3   2   4     4057.66     3917.39     71.98 o 
   4   2   4     1223.27     1325.56     32.34 o 
   5   2   4       18.43       13.37      7.95 o 
   6   2   4        1.02        0.00     11.04 o 
   7   2   4      763.63      712.42     45.13 o 
   8   2   4      211.94      214.96     30.13 o 
   9   2   4       35.72       25.27     20.86 o 
 -11   3   4        6.26        2.21     14.01 o 
 -10   3   4      153.00      142.57     22.29 o 
  -9   3   4      634.68      590.38     63.73 o 
  -8   3   4     1611.52     1548.70     35.95 o 
  -7   3   4     1256.40     1057.26     32.83 o 
  -6   3   4       24.55       19.05      5.14 o 
  -5   3   4      491.48      394.81     29.30 o 
  -4   3   4      978.40      729.15     20.36 o 
  -3   3   4     3652.69     3981.45    122.43 o 
  -2   3   4     2037.72     2124.31     42.60 o 
  -1   3   4        8.24        8.54      3.71 o 
   0   3   4      554.80      566.84     19.59 o 
   1   3   4     1701.88     1654.09    106.29 o 
   2   3   4       73.40       61.97      5.33 o 
   3   3   4       54.94       51.51      7.79 o 
   4   3   4       12.13       16.70      7.75 o 
   5   3   4       66.97       80.95     11.23 o 
   6   3   4      958.29      976.93     54.18 o 
   7   3   4      269.45      292.87     31.34 o 
   8   3   4       56.20       35.53     20.41 o 
 -11   4   4       58.34      101.08     21.63 o 
 -10   4   4      811.60      765.50     42.93 o 
  -9   4   4     1460.00     1102.62     45.35 o 
  -8   4   4     2708.65     2139.48     60.75 o 
  -7   4   4      631.21      523.03     17.85 o 
  -6   4   4        0.23        0.00      4.21 o 
  -5   4   4     1223.13     1044.84     35.04 o 
  -4   4   4      440.09      398.95     45.24 o 
  -3   4   4      502.29      476.17     13.13 o 
  -2   4   4      199.51      249.66      8.83 o 
  -1   4   4     2605.93     2828.08     31.74 o 
   0   4   4      257.25      341.08     22.11 o 
   1   4   4     2690.45     2328.07    211.90 o 
   2   4   4      472.88      444.22     13.54 o 
   3   4   4       93.82      102.43      9.93 o 
   4   4   4      975.13      998.99     51.20 o 
   5   4   4      949.40      859.07    124.09 o 
   6   4   4     1452.67     1335.90     60.14 o 
   7   4   4      258.05      281.95     33.77 o 
   8   4   4        7.30        8.94     15.01 o 
 -11   5   4      126.55      100.09     19.31 o 
 -10   5   4      914.36      726.88     39.73 o 
  -9   5   4      332.32      264.84     22.84 o 
  -8   5   4        1.02        2.43      8.06 o 
  -7   5   4      372.38      269.91     12.59 o 
  -6   5   4      438.23      383.38     19.20 o 
  -5   5   4      887.89      910.96     39.28 o 
  -4   5   4     1382.37     1392.13     23.42 o 
  -3   5   4      172.23      193.38      9.27 o 
  -2   5   4      107.83      120.56     13.85 o 
  -1   5   4     1358.51     1333.67     29.96 o 
   0   5   4     1311.95     1213.39     44.56 o 
   1   5   4      945.81      858.11     71.16 o 
   2   5   4      296.62      308.87     19.97 o 
   3   5   4      418.28      342.24     34.98 o 
   4   5   4     2151.99     2044.26    187.38 o 
   5   5   4     1166.90     1103.32    107.76 o 
   6   5   4      338.44      259.88     28.47 o 
   7   5   4       29.02       15.89     16.44 o 
 -11   6   4       97.20      124.37     21.30 o 
 -10   6   4       56.97       41.71     12.03 o 
  -9   6   4       96.28       67.64     13.57 o 
  -8   6   4       17.75       28.80     11.48 o 
  -7   6   4      492.29      430.92     28.36 o 
  -6   6   4     1051.49      892.00     22.03 o 
  -5   6   4      620.26      614.69     17.29 o 
  -4   6   4      143.86      142.67     16.33 o 
  -3   6   4      416.88      485.21     27.81 o 
  -2   6   4     5383.67     6721.23    164.31 o 
  -1   6   4     2438.24     2360.74    141.03 o 
   0   6   4     2169.73     2059.41     87.12 o 
   1   6   4       97.63       91.18     14.90 o 
   2   6   4      367.16      328.08     17.40 o 
   3   6   4      299.13      259.40     16.73 o 
   4   6   4     2003.25     1701.65    129.72 o 
   5   6   4      413.97      377.42     73.33 o 
   6   6   4        9.79       10.15     15.12 o 
 -10   7   4       10.12       30.24     13.90 o 
  -9   7   4      132.54      109.91     19.42 o 
  -8   7   4     1287.44     1049.32     44.69 o 
  -7   7   4     1657.75     1299.60     46.46 o 
  -6   7   4     1396.30     1289.78     49.55 o 
  -5   7   4      487.81      476.23     16.78 o 
  -4   7   4      228.21      256.80     13.63 o 
  -3   7   4     1285.61     1391.70     29.02 o 
  -2   7   4     1739.15     1786.98    190.30 o 
  -1   7   4     1495.96     1492.75     33.99 o 
   0   7   4      195.54      178.93     11.59 o 
   1   7   4        5.99        0.00      6.06 o 
   2   7   4      337.51      289.34     16.81 o 
   3   7   4      878.85      765.31     46.40 o 
   4   7   4      563.96      453.27     60.47 o 
   5   7   4        6.08        2.67      7.84 o 
   6   7   4       57.57       42.60     17.44 o 
 -10   8   4        7.16       14.46     13.79 o 
  -9   8   4      195.59      214.30     23.84 o 
  -8   8   4     1965.81     1753.80     59.92 o 
  -7   8   4     1041.74      935.66     44.80 o 
  -6   8   4     1124.92     1151.07     50.21 o 
  -5   8   4      277.04      322.00     28.69 o 
  -4   8   4      832.76     1047.54     39.56 o 
  -3   8   4     2849.51     3382.97     49.10 o 
  -2   8   4     1357.80     1448.03     65.16 o 
  -1   8   4      315.36      314.95     15.84 o 
   0   8   4       95.54      101.11     11.15 o 
   1   8   4     1245.15     1198.73     30.89 o 
   2   8   4      301.45      263.58     17.03 o 
   3   8   4     1021.73      869.95     89.77 o 
   4   8   4       52.33       42.22     11.26 o 
   5   8   4      107.40       94.85     14.73 o 
 -10   9   4       42.68       40.39     17.21 o 
  -9   9   4      440.40      408.74     33.44 o 
  -8   9   4     1394.66     1397.92     57.49 o 
  -7   9   4      698.12      675.46     39.62 o 
  -6   9   4        0.71        3.64     16.44 o 
  -5   9   4      146.90      197.86     25.16 o 
  -4   9   4      124.26      140.59     23.50 o 
  -3   9   4      324.72      414.00     33.82 o 
  -2   9   4       19.95       19.45      6.65 o 
  -1   9   4      226.82      217.29     14.55 o 
   0   9   4      456.56      526.47     45.46 o 
   1   9   4      160.45      160.26     13.85 o 
   2   9   4       17.39        9.56      7.77 o 
   3   9   4      259.13      201.76     43.26 o 
   4   9   4       61.53       53.67     12.88 o 
  -9  10   4      321.68      308.10     30.90 o 
  -8  10   4      112.35      150.08     26.04 o 
  -7  10   4        4.01        6.29     18.21 o 
  -6  10   4        4.17        2.32     17.10 o 
  -5  10   4     1099.82     1301.58     59.70 o 
  -4  10   4       36.96       64.11     17.99 o 
  -3  10   4       37.04       44.03     16.44 o 
  -2  10   4       33.47       42.05     10.31 o 
  -1  10   4      348.51      365.37     19.10 o 
   0  10   4      765.18      763.31     40.39 o 
   1  10   4      536.73      525.20     35.59 o 
   2  10   4       52.23       49.87     10.64 o 
   3  10   4        1.30        0.00      8.77 o 
  -8  11   4        0.07       10.15     20.75 o 
  -7  11   4      409.01      506.95     41.16 o 
  -6  11   4     1204.10     1369.56     63.78 o 
  -5  11   4      688.16      846.83     51.09 o 
  -4  11   4       80.73       88.50     20.97 o 
  -3  11   4        5.52       11.70     15.89 o 
  -2  11   4      226.99      280.18     29.13 o 
  -1  11   4      607.53      646.25     26.63 o 
   0  11   4      309.36      327.91     24.83 o 
   1  11   4       77.00       84.94     13.68 o 
  -7  12   4       98.46      121.83     26.59 o 
  -6  12   4      719.67      956.41     56.28 o 
  -5  12   4       77.41      100.53     24.06 o 
  -4  12   4        9.29       17.44     18.32 o 
  -3  12   4       44.60       70.18     21.96 o 
  -2  12   4      485.10      595.67     42.26 o 
  -1  12   4      460.93      585.08     43.59 o 
   1 -13   5      172.69      187.26     27.04 o 
   2 -13   5      251.93      303.24     33.99 o 
   3 -13   5      263.38      290.77     32.55 o 
   4 -13   5        4.70        0.00     14.35 o 
   5 -13   5       50.00       53.96     17.77 o 
  -1 -12   5      158.11      161.11     25.16 o 
   0 -12   5      370.95      397.92     34.54 o 
   1 -12   5      190.43      257.12     29.57 o 
   2 -12   5      158.53      187.82     28.03 o 
   3 -12   5       51.34       56.94     16.88 o 
   4 -12   5        4.23        0.55     12.80 o 
   5 -12   5      128.62      151.51     23.84 o 
   6 -12   5      147.61      145.88     23.06 o 
   7 -12   5       67.45       89.60     21.96 o 
  -3 -11   5      191.24      162.66     22.07 o 
  -2 -11   5        3.92        0.00     12.14 o 
  -1 -11   5       95.70       92.80     18.76 o 
   0 -11   5      539.25      548.00     37.85 o 
   1 -11   5      509.14      580.88     41.49 o 
   2 -11   5       22.13       19.97     15.01 o 
   3 -11   5       29.79       31.23     12.69 o 
   4 -11   5      212.09      192.23     24.39 o 
   5 -11   5      638.90      632.31     42.37 o 
   6 -11   5      381.18      334.36     31.67 o 
   7 -11   5       11.60       15.89     14.57 o 
   8 -11   5       22.99       26.26     18.10 o 
  -4 -10   5      235.67      242.44     24.72 o 
  -3 -10   5       92.64       78.13     17.88 o 
  -2 -10   5       21.64       19.53     13.24 o 
  -1 -10   5      243.70      219.82     23.28 o 
   0 -10   5      394.35      375.85     31.56 o 
   1 -10   5        2.49        0.00     11.70 o 
   2 -10   5      156.36      147.65     20.30 o 
   3 -10   5      571.09      472.41     32.33 o 
   4 -10   5      173.51      157.25     20.75 o 
   5 -10   5      221.84      198.41     23.17 o 
   6 -10   5        5.11        3.09     13.46 o 
   7 -10   5      347.25      319.02     29.90 o 
   8 -10   5      368.44      359.08     34.43 o 
  -5  -9   5       98.49      104.06     18.54 o 
  -4  -9   5        0.05        0.00     10.04 o 
  -3  -9   5      108.16      100.20     15.23 o 
  -2  -9   5      208.34      248.18     24.28 o 
  -1  -9   5       15.83       17.66     10.92 o 
   0  -9   5      284.02      295.30     25.93 o 
   1  -9   5     2274.11     1820.45    188.98 o 
   2  -9   5      542.23      493.93     25.33 o 
   3  -9   5      899.89      778.19     38.84 o 
   4  -9   5     1376.74     1259.43     51.31 o 
   5  -9   5       44.64       46.24     15.67 o 
   6  -9   5      367.61      343.30     31.12 o 
   7  -9   5      494.91      576.69     43.26 o 
   8  -9   5      605.03      526.81     41.16 o 
   9  -9   5      316.07      390.86     38.40 o 
  -6  -8   5       66.44       75.15     16.00 o 
  -5  -8   5        3.74        0.00     11.15 o 
  -4  -8   5       87.96       85.74     15.45 o 
  -3  -8   5      570.80      566.65     33.66 o 
  -2  -8   5      873.47      778.74     36.97 o 
  -1  -8   5       78.59       91.16      9.35 o 
   0  -8   5       13.85       14.56      7.23 o 
   1  -8   5     4734.71     4312.02     94.18 o 
   2  -8   5     2371.40     2096.46     51.59 o 
   3  -8   5      937.72      866.42     26.45 o 
   4  -8   5       94.95       84.20     16.11 o 
   5  -8   5       64.29       66.21     14.90 o 
   6  -8   5      434.83      444.71     34.43 o 
   7  -8   5      381.10      351.91     31.89 o 
   8  -8   5      442.99      484.22     40.72 o 
   9  -8   5       37.85       38.51     20.64 o 
  -7  -7   5       73.65       73.82     20.75 o 
  -6  -7   5       68.23       67.20     13.79 o 
  -5  -7   5     1029.32     1054.95     46.24 o 
  -4  -7   5     3170.42     2915.13     71.07 o 
  -3  -7   5     1592.21     1487.19     50.54 o 
  -2  -7   5      577.22      537.98     29.41 o 
  -1  -7   5       47.25       50.67      8.35 o 
   0  -7   5      809.99      733.24     53.08 o 
   1  -7   5     2902.09     2656.82     83.37 o 
   2  -7   5     1019.94      900.60     75.59 o 
   3  -7   5     2189.11     1828.39     36.72 o 
   4  -7   5      499.30      381.04     26.70 o 
   5  -7   5       81.17       86.63     15.78 o 
   6  -7   5      206.03      203.60     24.39 o 
   7  -7   5      588.27      612.89     41.49 o 
   8  -7   5      125.76      154.82     25.82 o 
   9  -7   5        9.06       25.60     19.97 o 
  -8  -6   5      167.78      187.82     28.91 o 
  -7  -6   5       14.54        3.53     14.68 o 
  -5  -6   5      103.06      117.41     17.66 o 
  -4  -6   5      823.94      882.54     43.86 o 
  -3  -6   5      380.04      424.84     44.25 o 
  -2  -6   5       48.59       45.17      7.43 o 
  -1  -6   5       27.29       29.43      6.82 o 
   0  -6   5      590.97      534.40     40.88 o 
   1  -6   5      935.36      877.53     40.39 o 
   2  -6   5     1240.68     1240.10     61.08 o 
   3  -6   5        7.23        6.87      6.10 o 
   4  -6   5      522.51      438.15     19.15 o 
   5  -6   5      480.08      394.94     30.46 o 
   6  -6   5      738.45      732.73     43.04 o 
   7  -6   5       81.70       48.44     15.67 o 
   8  -6   5       31.27       34.32     17.55 o 
   9  -6   5      161.43      211.32     31.23 o 
  10  -6   5      309.09      338.78     37.96 o 
  -8  -5   5        5.89       12.03     19.09 o 
  -7  -5   5      195.39      176.34     25.71 o 
  -6  -5   5      517.86      608.25     34.65 o 
  -5  -5   5     2111.86     2013.34     55.18 o 
  -4  -5   5     1072.09     1124.91     39.95 o 
  -3  -5   5      952.62     1114.77     86.74 o 
  -2  -5   5       11.48       15.11      5.70 o 
  -1  -5   5     1012.59     1052.50     24.47 o 
   0  -5   5      282.45      227.13     40.22 o 
   1  -5   5        4.23       13.43      5.32 o 
   2  -5   5      864.19      769.31     23.95 o 
   3  -5   5     1031.40      931.12     25.82 o 
   4  -5   5     3681.35     3894.58    354.33 o 
   5  -5   5      619.18      652.21     30.29 o 
   6  -5   5      968.31      961.70     46.13 o 
   7  -5   5      138.18      141.80     22.62 o 
   8  -5   5      824.66      776.32     47.89 o 
   9  -5   5      641.56      758.00     53.52 o 
  10  -5   5      456.60      551.97     49.33 o 
  -9  -4   5      266.52      281.72     33.88 o 
  -8  -4   5       50.81       42.71     18.32 o 
  -7  -4   5        7.01       12.80     15.01 o 
  -6  -4   5      530.90      578.68     37.74 o 
  -5  -4   5      680.96      730.74     32.22 o 
  -4  -4   5       33.51       24.28      7.61 o 
  -3  -4   5     1296.06     1334.03     39.28 o 
  -2  -4   5      336.15      376.97     20.08 o 
  -1  -4   5     4278.78     4658.20    205.20 o 
   0  -4   5      621.28      584.25     38.51 o 
   1  -4   5     1022.65     1030.68     41.93 o 
   2  -4   5     1085.71      905.68     38.68 o 
   3  -4   5     5973.96     5946.56     70.57 o 
   4  -4   5     2783.45     2626.12     72.11 o 
   5  -4   5     2142.28     2064.22     63.34 o 
   6  -4   5       16.14        8.94     11.92 o 
   7  -4   5      188.55      203.71     25.71 o 
   8  -4   5      940.38     1006.51     58.93 o 
   9  -4   5      173.69      211.76     33.22 o 
  10  -4   5      199.32      274.22     40.17 o 
  -9  -3   5        2.92        0.00     16.33 o 
  -8  -3   5      258.87      334.14     33.44 o 
  -7  -3   5       17.19       29.79     16.22 o 
  -6  -3   5      968.16     1150.40     50.43 o 
  -5  -3   5       62.49       57.93      9.71 o 
  -4  -3   5        0.63        2.76      6.29 o 
  -3  -3   5     5391.14     5809.29     78.13 o 
  -2  -3   5     8783.47    10472.15    106.71 o 
  -1  -3   5     1961.84     2061.80    149.42 o 
   0  -3   5       92.48       85.57      4.26 o 
   1  -3   5     1426.86     1502.50     59.26 o 
   2  -3   5     2627.36     2540.46    168.95 o 
   3  -3   5     8631.75     7848.68    101.52 o 
   4  -3   5      798.79      593.94     33.60 o 
   5  -3   5      113.75       97.44     17.21 o 
   6  -3   5      154.05      153.06     22.40 o 
   7  -3   5      445.43      473.84     38.51 o 
   8  -3   5      430.13      468.55     42.15 o 
   9  -3   5       75.51      104.06     27.59 o 
  10  -3   5        2.64        1.10     19.75 o 
 -10  -2   5        0.68        3.75     21.52 o 
  -9  -2   5      176.54      187.82     26.82 o 
  -8  -2   5      792.66     1027.36     53.96 o 
  -7  -2   5      401.78      494.48     34.43 o 
  -6  -2   5      110.71      112.89     17.99 o 
  -5  -2   5      702.83      846.94     38.84 o 
  -4  -2   5     2437.77     3000.10     54.29 o 
  -3  -2   5     6460.25     6839.19     77.13 o 
  -2  -2   5     3506.44     3941.78     52.64 o 
  -1  -2   5      733.12      701.06     50.48 o 
   0  -2   5      473.54      485.08     29.14 o 
   1  -2   5     2334.20     2554.73    178.92 o 
   2  -2   5     1737.96     1614.26     67.43 o 
   3  -2   5      853.03      819.04     56.89 o 
   4  -2   5      706.08      584.45     38.13 o 
   5  -2   5      265.98      305.01     27.81 o 
   6  -2   5      354.31      365.37     33.66 o 
   7  -2   5      912.74      935.22     53.52 o 
   8  -2   5       13.69        0.00     17.66 o 
   9  -2   5        0.09        0.00     20.19 o 
 -10  -1   5      352.89      425.40     42.04 o 
  -9  -1   5     1075.38     1308.98     64.78 o 
  -8  -1   5     1763.52     2039.50     67.09 o 
  -7  -1   5      777.07      991.39     46.13 o 
  -6  -1   5        0.72        5.41      9.60 o 
  -5  -1   5     1369.60     1578.23     47.56 o 
  -4  -1   5     3394.20     3842.07     54.51 o 
  -3  -1   5    10037.33    11386.81     74.57 o 
  -2  -1   5      481.41      506.07     20.58 o 
  -1  -1   5      124.89      142.88     14.42 o 
   0  -1   5     1966.54     1971.84     68.45 o 
   1  -1   5     3245.59     3446.68    160.50 o 
   2  -1   5     4639.64     5685.08    559.09 o 
   3  -1   5       66.37       63.23      5.41 o 
   4  -1   5       93.79       73.30      8.98 o 
   5  -1   5     1958.51     1909.73     65.55 o 
   6  -1   5     1695.00     1731.62     66.32 o 
   7  -1   5     1301.28     1251.71     60.69 o 
   8  -1   5        4.77        8.17     17.10 o 
   9  -1   5      216.42      200.51     34.65 o 
 -10   0   5      631.51      702.49     47.56 o 
  -9   0   5      967.88     1144.22     55.40 o 
  -8   0   5     1286.95     1584.63     62.02 o 
  -7   0   5      131.56      155.26     18.43 o 
  -6   0   5        0.97        3.92      7.45 o 
  -5   0   5      533.71      568.05     59.75 o 
  -4   0   5     1397.16     1368.74    135.23 o 
  -3   0   5     1139.32     1058.15     64.22 o 
  -2   0   5      441.17      447.10     12.64 o 
  -1   0   5      659.74      622.80     95.51 o 
   0   0   5     1375.62     1321.45     46.92 o 
   1   0   5     9908.00    11591.34    434.37 o 
   2   0   5      982.52     1102.10     91.54 o 
   3   0   5      208.62      196.86     17.53 o 
   4   0   5     3431.31     3429.80    160.92 o 
   5   0   5     1755.83     1735.15     61.47 o 
   6   0   5     1143.84     1103.17     52.75 o 
   7   0   5       78.36       85.08     22.18 o 
   8   0   5       65.16       36.86     22.73 o 
   9   0   5      127.66      145.00     28.91 o 
 -10   1   5      397.32      468.22     40.72 o 
  -9   1   5      484.87      546.35     27.60 o 
  -8   1   5      450.37      440.57     24.17 o 
  -7   1   5      119.69      126.26     12.17 o 
  -6   1   5      759.30      762.26     66.32 o 
  -5   1   5      222.56      232.54     13.68 o 
  -4   1   5     1311.64     1341.31     22.00 o 
  -3   1   5      174.61      199.32     14.68 o 
  -2   1   5     1811.47     1724.12     36.86 o 
  -1   1   5    13246.25    14222.45   1427.77 o 
   0   1   5     1334.35     1198.31     19.69 o 
   1   1   5      955.50     1072.60     29.65 o 
   2   1   5      898.39      969.17    122.60 o 
   3   1   5     2510.61     2766.75    129.38 o 
   4   1   5     2597.63     2703.44    227.96 o 
   5   1   5      979.39     1066.43     51.86 o 
   6   1   5       91.21       88.94     21.08 o 
   7   1   5       76.24       83.65     21.08 o 
   8   1   5      512.01      568.86     46.79 o 
   9   1   5      355.35      275.55     35.97 o 
 -10   2   5      153.93      156.48     23.39 o 
  -9   2   5        7.14       16.88     11.70 o 
  -8   2   5       53.72       47.95      9.70 o 
  -7   2   5     1205.07     1104.37     59.92 o 
  -6   2   5     2526.26     2331.56     35.32 o 
  -5   2   5      705.74      582.53     15.41 o 
  -4   2   5      548.03      536.69     31.56 o 
  -3   2   5     6205.62     6751.57     87.95 o 
  -2   2   5    11116.22    13342.15    129.66 o 
  -1   2   5     7396.76     7845.26    659.40 o 
   0   2   5    13997.47    15285.37    157.19 o 
   1   2   5     2007.70     2273.98     26.86 o 
   2   2   5      260.25      235.87     26.39 o 
   3   2   5     2733.09     2566.71    130.01 o 
   4   2   5      344.33      367.26     47.56 o 
   5   2   5       57.68       44.67      9.58 o 
   6   2   5      190.24      169.17     23.95 o 
   7   2   5      523.01      471.97     40.39 o 
   8   2   5      185.17      196.87     28.58 o 
 -11   3   5      129.40      127.01     23.06 o 
 -10   3   5       53.46       81.77     18.76 o 
  -9   3   5      148.10      158.90     21.08 o 
  -8   3   5     1070.85      850.25     37.96 o 
  -7   3   5     2296.95     1899.70     61.52 o 
  -6   3   5     1876.88     1538.16    117.14 o 
  -5   3   5      190.77      139.51     11.64 o 
  -4   3   5     1476.43     1494.35     61.58 o 
  -3   3   5     4027.47     4056.81     70.18 o 
  -2   3   5    13093.04    15205.86    150.08 o 
  -1   3   5      708.42      607.40     15.37 o 
   0   3   5      453.62      439.70     28.91 o 
   1   3   5     1375.98     1261.74     34.23 o 
   2   3   5     4200.57     3925.43    244.51 o 
   3   3   5     1189.22     1173.48     73.71 o 
   4   3   5        0.98        3.38      6.65 o 
   5   3   5      332.73      398.03     29.85 o 
   6   3   5       67.13       93.47     20.64 o 
   7   3   5      226.35      216.62     29.79 o 
   8   3   5      332.39      339.11     37.63 o 
 -11   4   5       28.94        9.27     14.12 o 
 -10   4   5        0.26        1.21     10.81 o 
  -9   4   5      486.27      375.74     27.04 o 
  -8   4   5     1871.10     1479.25     49.55 o 
  -7   4   5     1260.12      988.96     38.29 o 
  -6   4   5      465.11      375.52     23.06 o 
  -5   4   5       25.90       24.71      4.40 o 
  -4   4   5      806.39      960.52     66.76 o 
  -3   4   5     2204.51     2765.59    166.41 o 
  -2   4   5      411.12      465.13     26.26 o 
  -1   4   5       17.77       16.55      5.35 o 
   0   4   5      103.42       84.42      6.44 o 
   1   4   5       89.78       95.12      6.72 o 
   2   4   5       88.63       87.01      6.79 o 
   3   4   5      122.85      121.36     13.08 o 
   4   4   5       84.28       82.07     11.94 o 
   5   4   5     1395.62     1500.23    157.64 o 
   6   4   5     1035.33     1032.99     56.83 o 
   7   4   5      316.54      282.28     31.67 o 
 -11   5   5       19.17       18.32     14.12 o 
 -10   5   5      294.83      242.66     23.95 o 
  -9   5   5      485.35      410.83     28.69 o 
  -8   5   5     1528.50      937.43     37.74 o 
  -7   5   5      128.20      133.19     16.88 o 
  -6   5   5      119.47      117.74     15.78 o 
  -5   5   5     1016.78      927.28     37.85 o 
  -4   5   5     1108.06     1234.24     82.98 o 
  -3   5   5      170.51      193.50     14.01 o 
  -2   5   5        0.10        2.41      4.41 o 
  -1   5   5      845.11      869.25     35.15 o 
   0   5   5     2900.59     2877.45    167.05 o 
   1   5   5     4775.79     4419.48    312.24 o 
   2   5   5      360.28      311.64     23.61 o 
   3   5   5        3.25        5.00      7.04 o 
   4   5   5     1274.13     1256.25    184.29 o 
   5   5   5      650.03      621.48     67.42 o 
   6   5   5      557.43      575.49     60.91 o 
   7   5   5      105.09      104.50     22.95 o 
 -10   6   5      204.69      187.82     21.19 o 
  -9   6   5      345.40      231.40     21.85 o 
  -8   6   5        0.69        0.00     10.04 o 
  -7   6   5      358.99      286.91     23.95 o 
  -6   6   5     1013.04      825.53     38.40 o 
  -5   6   5     1824.07     1872.76     57.82 o 
  -4   6   5     1896.99     2048.88     61.91 o 
  -3   6   5      228.26      247.33     18.21 o 
  -2   6   5      332.74      389.77     28.42 o 
  -1   6   5     1890.50     1978.74     58.66 o 
   0   6   5     2667.89     2644.54     44.41 o 
   1   6   5     1404.02     1316.11    111.95 o 
   2   6   5       36.34       38.61      9.05 o 
   3   6   5      215.28      230.61     32.44 o 
   4   6   5     1768.27     1643.45    144.78 o 
   5   6   5      341.78      318.98     55.34 o 
   6   6   5      226.84      223.52     19.81 o 
 -10   7   5       14.14       18.54     14.90 o 
  -9   7   5       99.84       75.81     16.22 o 
  -8   7   5      161.73      150.63     20.53 o 
  -7   7   5     1376.38     1231.18     49.33 o 
  -6   7   5      871.97      781.83     39.62 o 
  -5   7   5     1630.55     1685.60     59.15 o 
  -4   7   5      970.30     1037.63     48.11 o 
  -3   7   5       10.41       10.90      6.95 o 
  -2   7   5      777.08      799.58     21.68 o 
  -1   7   5     2693.02     2899.19     69.47 o 
   0   7   5     1568.31     1541.07     32.07 o 
   1   7   5      430.14      392.95     19.78 o 
   2   7   5       76.55       77.13     13.08 o 
   3   7   5      137.82      123.56     13.25 o 
   4   7   5      511.09      450.86     47.67 o 
   5   7   5       90.33      116.91     29.19 o 
 -10   8   5       95.05      114.54     19.86 o 
  -9   8   5        5.75       10.48     12.36 o 
  -8   8   5      507.00      464.35     32.99 o 
  -7   8   5     1670.44     1506.50     56.72 o 
  -6   8   5     2602.82     2592.91     77.25 o 
  -5   8   5      464.31      451.66     34.54 o 
  -4   8   5       24.55       25.05     16.55 o 
  -3   8   5        0.84       13.68     13.79 o 
  -2   8   5      692.69      709.20     22.32 o 
  -1   8   5     1279.77     1345.36     32.04 o 
   0   8   5       36.40       36.07      8.64 o 
   1   8   5      319.05      290.38     17.52 o 
   2   8   5        3.74        8.60      7.66 o 
   3   8   5      234.34      209.01     18.21 o 
   4   8   5       54.46       52.84     12.15 o 
  -9   9   5      103.23       87.07     18.65 o 
  -8   9   5      839.43      798.83     44.47 o 
  -7   9   5      432.75      392.96     34.21 o 
  -6   9   5      588.46      657.91     42.93 o 
  -4   9   5        9.28       19.53     16.33 o 
  -3   9   5      152.63      161.66     22.40 o 
  -2   9   5      203.84      198.96     23.39 o 
  -1   9   5       52.48       61.43      9.11 o 
   0   9   5      107.21      107.40     11.32 o 
   1   9   5      661.22      551.83     36.64 o 
   2   9   5      828.44      755.53     76.53 o 
   3   9   5      306.98      310.59     32.00 o 
  -9  10   5      109.57      126.02     24.50 o 
  -8  10   5      147.24      170.93     26.04 o 
  -7  10   5      313.72      356.21     33.66 o 
  -6  10   5      239.11      251.93     29.90 o 
  -5  10   5      512.25      568.42     43.70 o 
  -4  10   5       20.33        1.66     14.35 o 
  -3  10   5      325.19      398.59     33.33 o 
  -2  10   5       55.73       51.86     16.77 o 
  -1  10   5       80.44       84.09     18.65 o 
   0  10   5      602.78      619.59     26.88 o 
   1  10   5      276.70      266.51     40.83 o 
   2  10   5      212.11      187.18     21.08 o 
  -8  11   5       33.41       65.88     23.62 o 
  -7  11   5      162.68      178.55     28.69 o 
  -6  11   5      195.02      253.36     32.77 o 
  -5  11   5      996.97     1056.50     55.95 o 
  -4  11   5       83.10      108.70     21.19 o 
  -3  11   5      159.77      174.80     27.37 o 
  -2  11   5       56.79       68.64     18.87 o 
  -1  11   5      111.43      115.98     22.40 o 
   0  11   5      382.94      355.99     31.89 o 
  -6  12   5      498.77      581.22     47.67 o 
  -5  12   5      827.19     1005.96     58.49 o 
  -4  12   5      445.96      529.35     42.60 o 
  -3  12   5      109.38      167.95     29.68 o 
  -2  12   5       69.40       70.07     22.29 o 
   2 -13   6       52.07       41.38     22.18 o 
   3 -13   6      246.14      260.87     33.33 o 
   4 -13   6       71.72       62.02     19.97 o 
  -1 -12   6        8.54        0.00     14.12 o 
   0 -12   6       11.15       18.10     16.22 o 
   1 -12   6      624.89      603.07     43.59 o 
   2 -12   6      126.69      205.58     28.25 o 
   3 -12   6      219.30      230.41     30.35 o 
   4 -12   6      231.92      253.03     31.12 o 
   5 -12   6        5.89       19.20     16.88 o 
   6 -12   6      253.70      216.18     28.80 o 
  -3 -11   6       99.36      114.87     21.85 o 
  -2 -11   6       45.14       45.02     14.12 o 
  -1 -11   6        1.94        9.05     14.90 o 
   0 -11   6       77.92       69.30     18.32 o 
   1 -11   6      723.72      711.98     44.14 o 
   2 -11   6      212.78      267.60     29.79 o 
   3 -11   6      400.53      344.96     33.33 o 
   4 -11   6       28.56       22.62     14.01 o 
   5 -11   6      213.28      182.19     25.27 o 
   6 -11   6      357.95      312.29     32.77 o 
   7 -11   6       36.93       40.94     18.76 o 
  -4 -10   6      336.46      384.46     32.88 o 
  -3 -10   6       66.30       66.21     15.34 o 
  -2 -10   6        1.66        2.21     12.80 o 
  -1 -10   6       88.14      109.14     19.09 o 
   0 -10   6      948.35      906.20     47.56 o 
   1 -10   6     1028.14     1003.09     48.22 o 
   2 -10   6        0.21        0.53      6.95 o 
   3 -10   6       16.16       29.02     13.68 o 
   4 -10   6       62.01       51.98     17.55 o 
   5 -10   6      613.18      576.03     40.28 o 
   6 -10   6      303.12      308.21     32.00 o 
   7 -10   6        0.03        1.21     12.80 o 
   8 -10   6       71.56       65.55     21.52 o 
  -5  -9   6      225.19      213.86     23.50 o 
  -4  -9   6      201.45      208.45     23.17 o 
  -3  -9   6       51.56       62.02     14.90 o 
  -2  -9   6       15.43       20.53     11.15 o 
  -1  -9   6       19.33       10.81     11.81 o 
   0  -9   6     1117.95     1037.28     27.79 o 
   1  -9   6       95.65      110.65     11.19 o 
   2  -9   6        4.38        0.00      6.49 o 
   3  -9   6      831.70      741.96     26.83 o 
   4  -9   6     1518.41     1403.99     55.62 o 
   5  -9   6      645.84      600.09     40.06 o 
   6  -9   6      295.76      231.96     26.48 o 
   7  -9   6      235.52      241.34     30.13 o 
   8  -9   6      628.21      661.77     47.34 o 
  -6  -8   6      230.23      248.84     25.49 o 
  -5  -8   6      215.41      197.09     21.52 o 
  -4  -8   6       47.62       34.76     12.58 o 
  -3  -8   6      513.62      557.60     34.76 o 
  -2  -8   6      450.36      459.06     29.79 o 
  -1  -8   6      616.72      562.40     20.46 o 
   0  -8   6      602.03      576.55     21.11 o 
   1  -8   6        2.29        4.44      6.63 o 
   2  -8   6     1148.43     1057.61     64.33 o 
   3  -8   6      601.61      562.83     22.69 o 
   4  -8   6      481.63      400.45     20.66 o 
   5  -8   6       56.00       53.41     14.46 o 
   6  -8   6      163.16      173.80     24.72 o 
   7  -8   6      224.71      259.99     30.35 o 
   8  -8   6      678.90      776.65     52.64 o 
   9  -8   6      356.31      440.96     44.36 o 
  -7  -7   6       39.90       52.64     19.20 o 
  -6  -7   6      243.64      242.66     24.06 o 
  -5  -7   6       85.49       67.09     14.46 o 
  -4  -7   6      176.59      189.91     20.41 o 
  -3  -7   6     1492.44     1529.50     61.96 o 
  -2  -7   6     1126.21      992.26     25.98 o 
  -1  -7   6      763.33      759.66     42.98 o 
   0  -7   6       24.03       12.41      7.20 o 
   1  -7   6      191.79      186.63     12.71 o 
   2  -7   6     1126.06     1085.51     81.44 o 
   3  -7   6     2858.25     2794.21    122.71 o 
   4  -7   6      368.31      377.98     33.77 o 
   5  -7   6      457.82      426.39     31.45 o 
   6  -7   6      200.99      201.83     24.50 o 
   7  -7   6      568.42      678.21     46.02 o 
   8  -7   6      304.02      324.87     35.42 o 
   9  -7   6       65.94       84.42     23.73 o 
  -7  -6   6       45.31       67.20     20.86 o 
  -6  -6   6      185.43      181.20     21.08 o 
  -5  -6   6      741.04      704.26     34.54 o 
  -4  -6   6     2309.85     2447.42    117.96 o 
  -3  -6   6     1377.21     1526.98     80.11 o 
  -2  -6   6     1341.53     1418.33     79.12 o 
  -1  -6   6      428.89      401.73     17.01 o 
   0  -6   6        3.64        6.32      5.70 o 
   1  -6   6      921.54      849.17     31.67 o 
   2  -6   6     1261.37     1164.00     29.61 o 
   3  -6   6     1519.36     1430.14    121.39 o 
   4  -6   6      171.52      168.62     16.61 o 
   5  -6   6      284.56      294.75     28.03 o 
   6  -6   6      670.70      681.30     42.26 o 
   7  -6   6      989.24     1048.55     55.06 o 
   8  -6   6       67.64       86.40     24.06 o 
   9  -6   6        3.42        1.77     15.78 o 
  -8  -5   6      178.96      232.07     31.67 o 
  -7  -5   6      104.97      127.45     23.50 o 
  -6  -5   6        0.14        0.77      8.72 o 
  -5  -5   6       84.69       87.51     14.12 o 
  -4  -5   6      576.63      523.06     27.81 o 
  -3  -5   6      764.06      855.24     24.74 o 
  -2  -5   6       12.53       15.25     11.59 o 
  -1  -5   6       32.39       35.43      7.17 o 
   0  -5   6      247.13      273.59     13.57 o 
   1  -5   6      883.93      841.93     63.45 o 
   2  -5   6      945.52      890.14     25.20 o 
   3  -5   6      157.31      166.44     12.40 o 
   4  -5   6      610.95      590.43     23.87 o 
   5  -5   6     1390.89     1323.87     54.07 o 
   6  -5   6      983.42      901.12     46.24 o 
   7  -5   6      462.66      454.86     37.85 o 
   8  -5   6       34.92       51.75     20.75 o 
   9  -5   6      405.89      412.93     40.83 o 
  -9  -4   6      368.46      430.15     41.05 o 
  -8  -4   6       25.85       46.68     22.18 o 
  -7  -4   6        5.72        5.63     14.90 o 
  -6  -4   6      155.23      157.03     16.88 o 
  -5  -4   6     1183.27     1362.39     45.35 o 
  -4  -4   6      471.12      495.03     25.16 o 
  -3  -4   6     1154.74     1314.27     39.73 o 
  -2  -4   6      576.41      642.59     19.43 o 
  -1  -4   6     1366.00     1570.36    103.93 o 
   0  -4   6      862.17      819.23     32.35 o 
   1  -4   6        6.59        0.00      4.29 o 
   2  -4   6       92.43       94.90      9.13 o 
   3  -4   6     2259.04     2052.77     51.98 o 
   4  -4   6     4427.34     3925.55    272.73 o 
   5  -4   6     2529.62     2246.44    285.26 o 
   6  -4   6      532.16      486.65     35.31 o 
   7  -4   6        0.50        7.61     15.56 o 
   8  -4   6      506.19      494.04     43.48 o 
   9  -4   6      471.67      509.05     48.33 o 
  -9  -3   6      115.78      134.08     27.70 o 
  -8  -3   6       22.39       26.82     18.98 o 
  -7  -3   6      853.37     1073.27     53.08 o 
  -6  -3   6     1130.88     1364.48     55.06 o 
  -5  -3   6      621.60      692.67     29.79 o 
  -4  -3   6      253.66      274.55     18.43 o 
  -3  -3   6     1304.47     1418.00     38.18 o 
  -2  -3   6     2462.46     3019.28    102.55 o 
  -1  -3   6     5706.83     6279.32    272.23 o 
   0  -3   6     5399.43     5726.23    332.36 o 
   1  -3   6      764.74      802.84     21.84 o 
   2  -3   6     2164.40     2388.38    144.89 o 
   3  -3   6     2708.74     2413.95    146.05 o 
   4  -3   6     2816.47     2597.12     98.27 o 
   5  -3   6     1965.63     1781.39    204.59 o 
   6  -3   6      499.32      605.38     42.04 o 
   7  -3   6        6.50        4.08     16.22 o 
   8  -3   6      927.65     1067.64     63.12 o 
   9  -3   6      133.03      179.54     33.22 o 
  -9  -2   6       24.29       12.25     17.77 o 
  -8  -2   6      407.85      409.73     34.65 o 
  -7  -2   6     1140.99     1414.91     56.61 o 
  -6  -2   6     1446.78     1627.78     55.29 o 
  -5  -2   6       34.10       40.39      8.17 o 
  -4  -2   6       25.27       39.51      7.83 o 
  -3  -2   6     3356.11     3805.84    122.10 o 
  -2  -2   6     4151.68     4453.41     42.21 o 
  -1  -2   6     2779.08     3026.37    157.80 o 
   0  -2   6      190.71      164.56      8.92 o 
   1  -2   6      144.98      185.80     16.66 o 
   2  -2   6     1978.17     2127.45    130.62 o 
   3  -2   6     1674.14     1681.23     79.81 o 
   4  -2   6      622.06      531.81     57.33 o 
   5  -2   6      274.32      240.57     15.63 o 
   6  -2   6        0.27        0.00     13.02 o 
   7  -2   6      145.44      164.75     26.82 o 
   8  -2   6      501.29      603.84     50.98 o 
   9  -2   6      236.03      304.57     38.95 o 
  -9  -1   6      367.17      471.53     41.05 o 
  -8  -1   6     1937.46     1940.62     64.22 o 
  -7  -1   6     1832.21     2059.14     64.11 o 
  -6  -1   6      621.16      707.05     81.82 o 
  -5  -1   6        0.40        2.04      5.75 o 
  -4  -1   6      157.79      153.23      9.05 o 
  -3  -1   6     2615.11     2869.98    142.52 o 
  -2  -1   6     3441.28     3660.75    192.62 o 
  -1  -1   6       13.22       18.96      3.42 o 
   0  -1   6      241.32      272.00     10.09 o 
   1  -1   6      827.89      951.95     66.63 o 
   2  -1   6     1013.15     1191.94    132.97 o 
   3  -1   6     1679.61     1754.39    149.70 o 
   4  -1   6      233.30      238.49     29.68 o 
   5  -1   6       72.00       89.38     19.97 o 
   6  -1   6       51.56       42.48     19.64 o 
   7  -1   6     1034.01     1128.55     60.58 o 
   8  -1   6      108.73      143.01     29.46 o 
   9  -1   6        0.45        6.18     20.53 o 
 -10   0   6      201.33      217.61     30.79 o 
  -9   0   6      818.12      942.94     52.31 o 
  -8   0   6     1653.16     1995.51    168.12 o 
  -7   0   6     1371.26     1414.24     35.99 o 
  -6   0   6        0.09        0.30      6.82 o 
  -5   0   6      424.33      456.70     16.87 o 
  -4   0   6      736.63      781.17    122.38 o 
  -3   0   6      289.72      242.03      8.09 o 
  -2   0   6      852.69      900.42     49.27 o 
  -1   0   6      549.57      620.27     36.31 o 
   0   0   6     1166.11     1129.77    231.29 o 
   1   0   6     2885.62     3135.54    226.76 o 
   2   0   6     1114.44     1162.73    136.75 o 
   3   0   6      114.41      115.79      7.90 o 
   4   0   6       63.67       70.96      7.36 o 
   5   0   6      997.23     1069.85     49.22 o 
   6   0   6     1605.98     1416.79     61.13 o 
   7   0   6      997.91     1048.22     58.15 o 
   8   0   6      203.19      225.78     31.45 o 
   9   0   6       61.80       45.80     25.27 o 
 -10   1   6      276.53      262.41     30.46 o 
  -9   1   6      684.06      705.14     42.04 o 
  -8   1   6      704.11      572.06     34.65 o 
  -7   1   6       96.41      121.09     11.58 o 
  -6   1   6        2.13        3.58      5.70 o 
  -5   1   6      459.12      432.31     25.55 o 
  -4   1   6      334.26      304.15     10.01 o 
  -3   1   6      977.54     1004.96     33.99 o 
  -2   1   6       23.75       29.13      8.28 o 
  -1   1   6     1269.12     1316.86    118.93 o 
   0   1   6      232.46      171.17      7.42 o 
   1   1   6     5940.40     6123.57    314.54 o 
   2   1   6     1292.63     1304.04    102.06 o 
   3   1   6      130.07      153.85     21.75 o 
   4   1   6      779.46      769.91     54.57 o 
   5   1   6      835.29      946.40    106.16 o 
   6   1   6     1475.03     1447.47     64.44 o 
   7   1   6      138.21      133.52     26.04 o 
   8   1   6        1.00        0.00     19.20 o 
 -10   2   6      279.60      297.50     30.90 o 
  -9   2   6       83.91      108.58     18.43 o 
  -8   2   6        3.73        0.00      9.82 o 
  -7   2   6      352.75      296.84     22.40 o 
  -6   2   6      494.76      378.39     23.84 o 
  -5   2   6     1897.80     1480.96    128.12 o 
  -4   2   6     1175.02     1241.44     40.39 o 
  -3   2   6       15.32       20.53      8.72 o 
  -2   2   6     2227.22     2491.60     51.98 o 
  -1   2   6     6432.65     6515.24    442.24 o 
   0   2   6     1268.65     1067.41     17.79 o 
   1   2   6      337.59      339.48     12.68 o 
   2   2   6        5.57        7.42      4.55 o 
   3   2   6      366.77      347.04     15.53 o 
   4   2   6     2584.25     2628.33    101.39 o 
   5   2   6      418.68      468.53     65.11 o 
   6   2   6      271.06      298.39     32.66 o 
   7   2   6        7.12        3.42     19.75 o 
   8   2   6      187.49      232.95     34.21 o 
 -10   3   6      102.82       81.11     16.77 o 
  -9   3   6       38.02       41.27     14.46 o 
  -8   3   6      645.64      460.71     28.69 o 
  -7   3   6     3205.10     2820.45     67.09 o 
  -6   3   6     3292.94     2656.14     60.80 o 
  -5   3   6     1201.14     1220.48     42.26 o 
  -4   3   6       72.68       68.09     11.81 o 
  -3   3   6     1791.71     1867.02     49.33 o 
  -2   3   6     4788.58     5517.64     85.96 o 
  -1   3   6     4285.42     3867.71    214.73 o 
   0   3   6     2678.73     2711.54     38.28 o 
   1   3   6      250.87      240.27     11.58 o 
   2   3   6      543.97      505.55     25.59 o 
   3   3   6       58.88       67.25      9.58 o 
   4   3   6     2899.83     3030.19    239.52 o 
   5   3   6      267.98      279.72     20.29 o 
   6   3   6       18.95       40.39     17.88 o 
   7   3   6       99.70       94.46     24.06 o 
 -10   4   6       51.22       44.80     14.12 o 
  -9   4   6       42.95       34.32     14.12 o 
  -8   4   6      983.23      734.71     34.65 o 
  -7   4   6     1271.45      990.73     39.17 o 
  -6   4   6     1387.15     1301.47     47.78 o 
  -5   4   6      670.92      643.23     32.88 o 
  -4   4   6       13.61       10.81     10.92 o 
  -3   4   6     2144.11     2083.64     55.40 o 
  -2   4   6     2672.01     2819.89    217.45 o 
  -1   4   6     1254.72     1333.24     29.28 o 
   0   4   6       10.44       19.29      4.78 o 
   1   4   6      534.29      510.52     14.20 o 
   2   4   6     1660.42     1462.86     40.35 o 
   3   4   6     1194.87     1125.65     97.66 o 
   4   4   6      697.89      724.14     28.39 o 
   5   4   6        7.94        8.65      9.12 o 
   6   4   6       60.37       68.19     14.02 o 
   7   4   6      311.05      289.67     33.55 o 
 -10   5   6        8.81       13.90     12.03 o 
  -9   5   6      103.04       81.99     14.68 o 
  -8   5   6     2271.53     1618.07     52.75 o 
  -7   5   6     1312.45     1152.39     45.02 o 
  -6   5   6     1054.61      989.18     41.60 o 
  -5   5   6      117.07      134.63     17.99 o 
  -4   5   6      733.86      712.64     34.54 o 
  -3   5   6     1021.03     1176.12     45.02 o 
  -2   5   6      201.61      228.93     29.90 o 
  -1   5   6       12.72       11.37      5.26 o 
   0   5   6      571.74      556.90     15.12 o 
   1   5   6      742.09      664.62     57.07 o 
   2   5   6       22.07       17.82      7.75 o 
   3   5   6     1285.91     1201.27     56.22 o 
   4   5   6      133.82      133.79     22.84 o 
   5   5   6      452.26      443.97     25.20 o 
   6   5   6      354.54      359.29     71.45 o 
 -10   6   6      127.53       82.65     16.66 o 
  -9   6   6      262.74      253.92     26.37 o 
  -8   6   6      505.81      409.51     29.35 o 
  -7   6   6        5.94        3.09      9.60 o 
  -6   6   6      803.29      646.54     34.76 o 
  -5   6   6      603.58      620.61     36.53 o 
  -4   6   6      409.72      434.45     31.67 o 
  -3   6   6     1508.81     1683.95     56.50 o 
  -2   6   6      179.77      203.49     21.63 o 
  -1   6   6      112.42      107.56      8.08 o 
   0   6   6     1874.24     2059.77     86.02 o 
   1   6   6     1514.19     1576.42    146.82 o 
   2   6   6      653.50      617.37     36.03 o 
   3   6   6      331.76      327.67     19.28 o 
   4   6   6       82.05       76.52     20.03 o 
   5   6   6      394.91      347.61     50.93 o 
 -10   7   6      166.44      168.95     22.18 o 
  -9   7   6      242.06      202.16     23.39 o 
  -8   7   6      123.47       98.98     17.10 o 
  -7   7   6        0.23        9.38     11.81 o 
  -6   7   6      151.90      143.68     20.08 o 
  -5   7   6     5540.34     5936.75    117.74 o 
  -4   7   6      571.91      637.16     37.63 o 
  -3   7   6      865.19      983.66     47.34 o 
  -2   7   6       97.61      103.29     17.33 o 
  -1   7   6     1486.87     1496.43     53.41 o 
   0   7   6     2237.02     2021.57     61.85 o 
   1   7   6      774.41      715.21     27.62 o 
   2   7   6       44.09       40.02     10.18 o 
   3   7   6        5.87        7.21      8.43 o 
   4   7   6      255.04      220.74     18.26 o 
   5   7   6      216.49      171.74     23.45 o 
  -9   8   6      183.81      158.90     22.18 o 
  -8   8   6       14.36        7.28     14.01 o 
  -7   8   6      790.61      742.88     42.93 o 
  -6   8   6     1262.65     1217.39     54.73 o 
  -5   8   6     1456.67     1615.42     66.98 o 
  -4   8   6      174.90      218.16     25.71 o 
  -3   8   6       20.87       27.15     16.44 o 
  -2   8   6      278.34      277.09     27.26 o 
  -1   8   6      728.72      746.41     40.94 o 
   0   8   6      254.47      252.73     17.55 o 
   1   8   6       98.40       73.49     11.39 o 
   2   8   6       22.11       17.78      9.80 o 
   3   8   6      169.61      142.20     15.44 o 
   4   8   6       88.89       84.20     14.55 o 
  -9   9   6       51.93       55.73     16.44 o 
  -8   9   6       12.74       20.75     14.90 o 
  -7   9   6      102.92       96.45     22.29 o 
  -6   9   6     1351.20     1451.66     64.22 o 
  -5   9   6      159.27      186.82     27.59 o 
  -4   9   6       95.66       75.15     19.53 o 
  -3   9   6      140.65      155.37     23.06 o 
  -2   9   6     1011.04     1048.33     50.76 o 
  -1   9   6      451.08      461.38     35.20 o 
   0   9   6       36.69       38.95     15.89 o 
   1   9   6      146.56      134.48     14.16 o 
   2   9   6      289.51      260.35     19.19 o 
   3   9   6      260.44      235.51     31.12 o 
  -8  10   6       83.81       85.96     20.86 o 
  -7  10   6      404.21      455.31     40.17 o 
  -6  10   6      220.43      257.23     30.90 o 
  -5  10   6      241.56      268.15     32.77 o 
  -4  10   6      896.02      976.05     52.97 o 
  -3  10   6      385.67      411.61     35.42 o 
  -2  10   6      208.66      260.32     29.02 o 
  -1  10   6       18.72       26.15     14.12 o 
   0  10   6       25.75       33.88     16.66 o 
   1  10   6      243.95      225.45     26.26 o 
  -7  11   6       46.53       72.50     24.28 o 
  -6  11   6       11.37       19.97     22.07 o 
  -5  11   6      268.59      270.14     31.78 o 
  -4  11   6      608.05      661.55     45.13 o 
  -3  11   6      554.47      622.27     45.24 o 
  -2  11   6      103.02      123.04     24.83 o 
  -1  11   6        2.90       17.66     17.21 o 
   0  11   6       13.38        6.62     15.89 o 
   0 -12   7      103.43       78.35     19.75 o 
   1 -12   7      473.62      400.68     37.30 o 
   2 -12   7      312.84      338.33     34.32 o 
   3 -12   7      567.53      502.76     40.50 o 
   4 -12   7      705.70      588.83     43.81 o 
   5 -12   7       45.51       56.61     20.41 o 
  -2 -11   7      148.02      145.55     23.50 o 
  -1 -11   7       39.90       39.28     16.44 o 
   0 -11   7        1.02        3.75     11.26 o 
   1 -11   7      775.60      700.84     46.90 o 
   2 -11   7      554.78      627.56     43.26 o 
   3 -11   7      199.10      239.35     28.69 o 
   4 -11   7      197.70      244.10     29.90 o 
   5 -11   7      151.06      122.05     22.84 o 
   6 -11   7       48.72       37.52     18.32 o 
   7 -11   7       37.75       38.51     20.19 o 
  -4 -10   7      206.77      224.56     26.37 o 
  -3 -10   7      210.81      236.04     26.37 o 
  -2 -10   7      172.17      172.81     22.40 o 
  -1 -10   7      104.77      119.40     19.42 o 
   0 -10   7       17.86       15.23     13.35 o 
   1 -10   7      419.97      438.97     35.53 o 
   2 -10   7      309.91      273.23     17.54 o 
   3 -10   7      377.72      352.27     20.75 o 
   4 -10   7      101.94       93.69     18.98 o 
   5 -10   7       54.09       69.41     20.41 o 
   6 -10   7      273.21      248.18     30.90 o 
   7 -10   7      174.18      188.15     27.59 o 
  -5  -9   7      119.72      114.10     19.75 o 
  -4  -9   7      596.42      584.86     36.97 o 
  -3  -9   7      187.41      200.62     23.84 o 
  -2  -9   7        9.42       12.14     11.70 o 
  -1  -9   7       84.78       67.98     15.45 o 
   0  -9   7      607.88      517.80     54.02 o 
   1  -9   7      423.83      404.41     26.37 o 
   2  -9   7       16.71       12.12      8.11 o 
   3  -9   7      157.46      154.07     26.93 o 
   4  -9   7      556.38      517.15     24.61 o 
   5  -9   7      379.05      373.54     32.99 o 
   6  -9   7      164.28      188.04     26.04 o 
   7  -9   7       19.44       20.53     18.87 o 
   8  -9   7      109.05      144.23     27.59 o 
  -6  -8   7      171.68      156.37     22.18 o 
  -5  -8   7      360.43      353.89     28.80 o 
  -4  -8   7       65.49       70.85     16.44 o 
  -3  -8   7       21.90       16.99     10.92 o 
  -2  -8   7      224.18      265.89     28.08 o 
  -1  -8   7      344.43      368.61     27.09 o 
   0  -8   7      363.92      375.99     18.99 o 
   1  -8   7       20.94       17.15      8.50 o 
   2  -8   7       52.83       53.45      9.49 o 
   3  -8   7      995.80      918.80     29.89 o 
   4  -8   7     1846.22     1711.20     42.87 o 
   5  -8   7      721.86      679.43     40.83 o 
   6  -8   7      610.67      633.08     44.25 o 
   7  -8   7       24.34       32.22     17.66 o 
   8  -8   7      212.42      254.36     33.44 o 
  -6  -7   7       57.73       76.80     17.55 o 
  -5  -7   7      221.43      219.49     23.06 o 
  -4  -7   7        5.48        5.41     11.04 o 
  -3  -7   7      303.03      292.93     40.83 o 
  -2  -7   7      580.14      611.14     22.33 o 
  -1  -7   7     1646.98     1689.74     43.86 o 
   0  -7   7      300.14      309.37     22.95 o 
   1  -7   7       10.17       10.22      6.81 o 
   2  -7   7      468.86      433.84     20.21 o 
   3  -7   7      807.56      862.04     30.90 o 
   4  -7   7      309.83      312.89     19.47 o 
   5  -7   7       29.00       18.17      9.41 o 
   6  -7   7        1.50        0.00     12.80 o 
   7  -7   7       61.32       76.47     23.06 o 
   8  -7   7      345.23      391.30     39.95 o 
   9  -7   7       71.29       99.87     25.27 o 
  -7  -6   7      122.44      147.87     26.15 o 
  -6  -6   7      211.99      229.86     22.73 o 
  -5  -6   7       22.93       28.17      8.93 o 
  -4  -6   7      318.82      350.25     27.20 o 
  -3  -6   7     3857.89     4388.27     60.59 o 
  -2  -6   7     2710.77     2680.41    129.28 o 
  -1  -6   7      609.74      588.90     24.00 o 
   0  -6   7        3.70        0.00      5.73 o 
   1  -6   7      111.36      109.04     10.84 o 
   2  -6   7      825.22      734.57     48.00 o 
   3  -6   7     2140.88     1881.56     41.02 o 
   4  -6   7      898.22      821.56     40.55 o 
   5  -6   7      306.26      301.19     42.21 o 
   6  -6   7      104.48       90.16     19.09 o 
   7  -6   7      329.36      316.60     33.44 o 
   8  -6   7      433.73      429.59     40.94 o 
   9  -6   7        3.30        0.00     18.87 o 
  -8  -5   7      634.19      771.02     52.20 o 
  -7  -5   7      301.63      410.95     37.08 o 
  -6  -5   7      120.87      131.54     17.88 o 
  -5  -5   7      186.75      179.10     18.54 o 
  -4  -5   7       84.59      108.49     11.16 o 
  -3  -5   7     1070.45     1149.06     37.91 o 
  -2  -5   7     1095.19     1141.26     55.84 o 
  -1  -5   7      655.23      697.05     46.06 o 
   0  -5   7       16.10       17.29      6.31 o 
   1  -5   7     1159.79      995.85     84.42 o 
   2  -5   7     1018.98      934.00     69.08 o 
   3  -5   7      939.10      855.88     27.21 o 
   4  -5   7       14.86       15.85      7.86 o 
   5  -5   7      607.19      588.21     35.92 o 
   6  -5   7     1444.22     1341.64     60.14 o 
   7  -5   7     1155.92     1161.99     60.36 o 
   8  -5   7      114.36      100.09     24.06 o 
   9  -5   7        2.24        7.61     19.09 o 
  -8  -4   7      549.57      718.16     50.87 o 
  -7  -4   7      240.86      295.96     30.79 o 
  -6  -4   7       80.20       80.00     13.13 o 
  -5  -4   7       45.23       48.11     10.70 o 
  -4  -4   7      763.60      816.37     34.54 o 
  -3  -4   7     2578.39     2943.01     89.44 o 
  -2  -4   7      358.44      355.42     16.65 o 
  -1  -4   7       18.75       14.33      5.35 o 
   0  -4   7      476.79      454.04     16.83 o 
   1  -4   7     2124.53     2072.06    137.72 o 
   2  -4   7     1152.42     1114.95     70.90 o 
   3  -4   7       64.16       69.21      9.88 o 
   4  -4   7      457.56      433.78     49.44 o 
   5  -4   7     1856.09     1664.42    111.40 o 
   6  -4   7     1124.72     1231.51     57.49 o 
   7  -4   7      981.54      907.08     52.97 o 
   8  -4   7       51.32       57.38     21.74 o 
   9  -4   7      260.84      252.04     34.87 o 
  -8  -3   7      284.58      332.27     32.88 o 
  -7  -3   7       12.91       33.77     17.88 o 
  -6  -3   7      197.31      265.28     26.82 o 
  -5  -3   7      421.63      442.17     23.39 o 
  -4  -3   7      516.83      607.05     65.44 o 
  -3  -3   7      162.77      177.37     10.64 o 
  -2  -3   7     1098.65     1058.32     20.20 o 
  -1  -3   7     2668.22     2629.26    126.68 o 
   0  -3   7     2430.91     2564.66    164.95 o 
   1  -3   7     3443.77     4014.50    290.81 o 
   2  -3   7      218.57      204.49     25.86 o 
   3  -3   7      734.16      712.13     24.13 o 
   4  -3   7     2357.89     2170.19    198.19 o 
   5  -3   7     1641.58     1538.01    114.05 o 
   6  -3   7      571.50      636.83     44.69 o 
   7  -3   7        3.52        0.00     16.77 o 
   8  -3   7       64.49       60.03     21.63 o 
   9  -3   7      206.00      239.46     36.19 o 
  -8  -2   7        0.66        0.00     14.68 o 
  -7  -2   7      778.09      930.92     47.89 o 
  -6  -2   7     1376.41     1705.00     42.33 o 
  -5  -2   7     1017.65     1144.17     65.44 o 
  -4  -2   7      314.82      322.10     29.46 o 
  -3  -2   7        8.46       14.40      5.01 o 
  -2  -2   7     4448.83     4384.48     53.43 o 
  -1  -2   7    10493.44    10676.28    711.14 o 
   0  -2   7     3124.03     3143.41    412.46 o 
   1  -2   7     3382.87     3972.71    359.69 o 
   2  -2   7       32.62       32.81      4.90 o 
   3  -2   7     1163.87     1212.02     55.41 o 
   4  -2   7     2121.40     2246.69     51.98 o 
   5  -2   7      514.04      479.62     60.80 o 
   6  -2   7      226.54      245.09     30.24 o 
   7  -2   7      314.83      347.60     36.64 o 
   8  -2   7      347.10      359.85     40.50 o 
   9  -2   7      224.45      239.79     38.29 o 
  -9  -1   7        1.02        0.00     16.55 o 
  -8  -1   7       43.03       59.26     19.64 o 
  -7  -1   7      936.95     1189.46     35.62 o 
  -6  -1   7     1543.32     1897.28    148.86 o 
  -5  -1   7     1046.83     1274.08    162.55 o 
  -4  -1   7       60.45       65.17      6.51 o 
  -3  -1   7     1564.54     1726.01     26.32 o 
  -2  -1   7     2616.45     2774.35    106.38 o 
  -1  -1   7     3605.36     3416.74    204.87 o 
   0  -1   7     2700.54     2770.76    232.39 o 
   1  -1   7      556.18      641.04     51.79 o 
   2  -1   7      522.20      520.95     37.27 o 
   3  -1   7      710.51      772.19     40.09 o 
   4  -1   7      135.72      127.12      9.03 o 
   5  -1   7       49.83       51.34     10.86 o 
   6  -1   7      178.58      228.09     29.13 o 
   7  -1   7      357.35      424.30     39.84 o 
   8  -1   7      336.52      450.01     44.47 o 
 -10   0   7       25.64        8.06     17.99 o 
  -9   0   7      167.96      173.47     25.60 o 
  -8   0   7      962.99      933.68     45.91 o 
  -7   0   7     1394.72     1471.85     53.52 o 
  -6   0   7      895.05      888.21     38.29 o 
  -5   0   7       67.22       70.10      8.56 o 
  -4   0   7      328.55      477.12     49.66 o 
  -3   0   7     2183.04     2612.10     29.58 o 
  -2   0   7     2831.59     3125.94    199.35 o 
  -1   0   7       62.76       76.02      7.70 o 
   0   0   7      124.69      138.46      6.91 o 
   1   0   7       62.71       53.46     11.14 o 
   2   0   7     1560.46     1715.99    205.83 o 
   3   0   7      877.14      946.87     71.59 o 
   4   0   7       27.77       28.98      6.69 o 
   5   0   7      514.93      486.01     71.84 o 
   6   0   7      948.95     1027.58     57.16 o 
   7   0   7      797.53      872.65     56.72 o 
   8   0   7      449.07      588.50     49.88 o 
 -10   1   7       14.98       20.75     16.11 o 
  -9   1   7      282.54      305.34     29.68 o 
  -8   1   7      803.83      765.94     41.82 o 
  -7   1   7      200.05      221.91     20.97 o 
  -6   1   7       38.10       34.32     11.48 o 
  -5   1   7      105.64      116.20     14.35 o 
  -4   1   7      535.65      511.14     25.05 o 
  -3   1   7      738.80      696.75     27.81 o 
  -2   1   7      351.62      412.05     22.40 o 
  -1   1   7      169.37      182.86     16.88 o 
   0   1   7     1571.05     1583.39    112.61 o 
   1   1   7     3611.84     3794.19    167.01 o 
   2   1   7     2850.54     3026.28    158.54 o 
   3   1   7      896.75      960.60     73.24 o 
   4   1   7      393.46      421.67     69.06 o 
   5   1   7     3564.68     4329.92    266.72 o 
   6   1   7     1339.69     1540.71     70.40 o 
   7   1   7      491.58      507.06     42.93 o 
   8   1   7      162.99      209.11     32.55 o 
 -10   2   7      114.14      145.99     21.85 o 
  -9   2   7      143.90      142.02     20.19 o 
  -8   2   7      771.26      626.02     35.20 o 
  -7   2   7        6.31        6.62      8.94 o 
  -6   2   7      322.06      234.16     19.20 o 
  -5   2   7     1472.36     1297.72     42.60 o 
  -4   2   7     4202.96     4026.80     74.38 o 
  -3   2   7     1707.16     1777.19     48.22 o 
  -2   2   7       89.82       89.38     13.46 o 
  -1   2   7      604.27      539.98     31.36 o 
   0   2   7     4356.47     4526.93    170.53 o 
   1   2   7     3881.00     4152.32    138.78 o 
   2   2   7      116.89      107.96      8.28 o 
   3   2   7       32.99       35.95      6.23 o 
   4   2   7      593.62      602.18     60.73 o 
   5   2   7     1116.06     1336.76    237.36 o 
   6   2   7      546.82      542.92     43.04 o 
   7   2   7      123.25      150.30     27.59 o 
 -10   3   7      158.88      157.69     23.06 o 
  -9   3   7      162.93      133.41     18.65 o 
  -8   3   7        9.49       11.70     10.81 o 
  -7   3   7      584.21      436.11     27.92 o 
  -6   3   7     1639.97     1515.22     50.32 o 
  -5   3   7     2487.69     2431.57     60.69 o 
  -4   3   7     1634.73     1686.49     51.20 o 
  -3   3   7      375.32      346.83     22.95 o 
  -2   3   7     1372.50     1572.05     47.56 o 
  -1   3   7     1551.79     1530.10     94.24 o 
   0   3   7     2941.56     3027.01     84.22 o 
   1   3   7     2097.15     1955.83     53.07 o 
   2   3   7      434.86      416.78     18.47 o 
   3   3   7      232.01      238.90     21.17 o 
   4   3   7     2301.38     2346.36     67.20 o 
   5   3   7      101.73      112.89     14.45 o 
   6   3   7       37.64       34.28     13.10 o 
   7   3   7        6.27       16.99     20.86 o 
 -10   4   7      179.84      169.83     22.73 o 
  -9   4   7      149.00      109.91     18.43 o 
  -8   4   7      265.78      222.47     21.52 o 
  -7   4   7     2744.93     2398.80     66.54 o 
  -6   4   7     1823.74     1460.27     49.33 o 
  -5   4   7     3282.72     2716.72     67.64 o 
  -4   4   7      383.75      322.66     24.61 o 
  -3   4   7        0.91        4.86     11.81 o 
  -2   4   7      957.74     1152.72     43.70 o 
  -1   4   7     3256.80     3307.52     57.61 o 
   0   4   7      820.16      771.27     22.29 o 
   1   4   7       18.22       18.73      5.48 o 
   2   4   7     1324.48     1310.49     48.96 o 
   3   4   7      318.59      335.39     19.86 o 
   4   4   7      924.24     1019.26     40.22 o 
   5   4   7      106.61      100.79     22.79 o 
   6   4   7       29.84       18.12     12.36 o 
 -10   5   7      193.85      166.08     21.19 o 
  -9   5   7        6.83        0.00     11.92 o 
  -8   5   7      253.17      239.02     24.17 o 
  -7   5   7     1434.46     1180.97     47.12 o 
  -6   5   7     1574.92     1362.50     49.77 o 
  -5   5   7       54.22       65.22     14.46 o 
  -4   5   7        0.08       23.73     14.46 o 
  -3   5   7        5.26       19.31     12.91 o 
  -2   5   7      423.01      413.81     28.03 o 
  -1   5   7      647.85      618.13     16.11 o 
   0   5   7        2.05        4.03      5.41 o 
   1   5   7      332.31      303.96     12.41 o 
   2   5   7       49.45       50.42      9.54 o 
   3   5   7      890.04      979.55     33.31 o 
   4   5   7      172.50      205.95     39.17 o 
   5   5   7      104.93      125.48     15.88 o 
   6   5   7       41.22       34.67     13.38 o 
 -10   6   7        5.86       32.77     15.45 o 
  -9   6   7      104.03       84.64     17.21 o 
  -8   6   7      609.10      513.46     33.99 o 
  -7   6   7      317.58      291.66     26.37 o 
  -6   6   7      968.21      968.22     45.13 o 
  -5   6   7        6.66        4.97     15.01 o 
  -4   6   7      128.11      135.62     21.08 o 
  -3   6   7        5.65        6.62     13.24 o 
  -2   6   7      175.74      184.17     19.64 o 
  -1   6   7       22.16       15.69     11.42 o 
   0   6   7      164.90      160.09     13.68 o 
   1   6   7     1372.81     1388.31     90.76 o 
   2   6   7     1474.78     1477.46     58.38 o 
   3   6   7      554.95      568.87     25.52 o 
   4   6   7       25.50       23.84     11.27 o 
   5   6   7      133.47      125.48     16.72 o 
  -9   7   7      281.36      227.54     24.39 o 
  -8   7   7       72.27       71.07     16.33 o 
  -7   7   7        7.03        4.19     12.58 o 
  -6   7   7      155.24      164.53     22.73 o 
  -5   7   7     1929.06     1983.99     69.08 o 
  -4   7   7      135.57      148.75     21.63 o 
  -3   7   7      916.49      981.13     46.79 o 
  -2   7   7      371.78      426.17     31.89 o 
  -1   7   7       51.38       37.19     14.57 o 
   0   7   7     1026.81      970.31     45.13 o 
   1   7   7      661.86      598.29     47.73 o 
   2   7   7      770.65      764.16     65.71 o 
   3   7   7       39.94       46.48     11.88 o 
   4   7   7        2.73        0.00     10.37 o 
  -9   8   7      193.76      185.61     23.73 o 
  -8   8   7      100.33       87.51     18.76 o 
  -7   8   7       25.16       32.88     16.77 o 
  -6   8   7      131.06      167.18     25.49 o 
  -5   8   7     2151.35     2406.41     77.58 o 
  -4   8   7      470.85      511.36     38.95 o 
  -3   8   7      467.70      425.84     33.22 o 
  -2   8   7       61.22       59.37     15.56 o 
  -1   8   7      412.87      425.95     33.77 o 
   0   8   7     1176.90     1099.97     49.99 o 
   1   8   7      873.25      776.65     41.93 o 
   2   8   7      145.17      137.38     15.95 o 
   3   8   7       26.93       19.15     10.70 o 
  -8   9   7       52.46       42.82     18.65 o 
  -7   9   7       42.41       65.44     18.21 o 
  -6   9   7      826.64      892.07     51.42 o 
  -5   9   7     1252.61     1334.69     61.13 o 
  -4   9   7      480.08      566.98     42.26 o 
  -3   9   7       38.32       36.75     15.23 o 
  -2   9   7       64.33       81.00     21.08 o 
  -1   9   7      107.62      102.85     19.86 o 
   0   9   7      508.37      441.73     35.64 o 
   1   9   7      154.43      136.61     20.86 o 
   2   9   7        6.61       14.68     12.69 o 
  -7  10   7      159.74      219.82     31.89 o 
  -6  10   7       98.89      128.45     25.93 o 
  -5  10   7      158.97      184.73     28.91 o 
  -4  10   7        0.78        9.82     13.68 o 
  -3  10   7       44.97       56.94     20.08 o 
  -2  10   7      432.86      452.33     39.28 o 
  -1  10   7      125.95      123.26     22.07 o 
   0  10   7       85.49       71.51     21.19 o 
  -6  11   7       64.24       69.63     22.40 o 
  -5  11   7       40.13       21.19     19.64 o 
  -4  11   7       86.81      106.82     24.94 o 
  -3  11   7      307.60      358.31     35.75 o 
  -2  11   7      238.88      266.61     31.12 o 
   1 -12   8        5.06        4.75     15.89 o 
   2 -12   8       44.90       51.86     21.74 o 
   3 -12   8      277.80      258.44     30.68 o 
   4 -12   8      125.83      127.79     24.39 o 
  -2 -11   8      321.72      335.02     33.99 o 
  -1 -11   8      229.55      244.43     29.35 o 
   0 -11   8      125.93      155.59     24.50 o 
   1 -11   8        2.53        9.60     13.79 o 
   2 -11   8      125.14      143.46     23.28 o 
   3 -11   8      323.49      326.31     20.38 o 
   4 -11   8      578.78      579.78     43.59 o 
   5 -11   8       51.83       45.69     18.21 o 
   6 -11   8       15.77       11.92     18.43 o 
  -3 -10   8      342.38      352.24     32.55 o 
  -2 -10   8      234.25      237.36     26.93 o 
  -1 -10   8      400.90      414.92     33.66 o 
   0 -10   8       81.11       78.90     17.88 o 
   1 -10   8        6.34        0.00      9.36 o 
   2 -10   8      220.82      232.81     17.98 o 
   3 -10   8      451.98      423.19     23.06 o 
   4 -10   8       73.54       78.42     12.71 o 
   5 -10   8        1.52        3.20     13.02 o 
   6 -10   8      189.57      194.88     29.68 o 
  -4  -9   8      186.81      226.44     27.48 o 
  -3  -9   8      258.30      280.18     27.15 o 
  -2  -9   8      141.20      134.19     19.09 o 
  -1  -9   8       23.00       21.63     12.25 o 
   0  -9   8       77.39       70.84     10.95 o 
   1  -9   8      178.24      172.61     14.79 o 
   2  -9   8      184.66      164.13     15.21 o 
   3  -9   8       98.67       97.00     13.06 o 
   4  -9   8      387.19      383.19     23.14 o 
   5  -9   8      210.08      228.76     28.80 o 
   6  -9   8      411.60      408.52     36.86 o 
   7  -9   8      322.80      337.78     36.31 o 
  -5  -8   8       72.20       86.51     17.44 o 
  -4  -8   8      278.20      249.72     24.83 o 
  -3  -8   8      216.17      226.55     24.06 o 
  -2  -8   8       26.99       30.50      9.20 o 
  -1  -8   8      112.33      143.93     14.07 o 
   0  -8   8      360.21      350.45     19.39 o 
   1  -8   8      356.03      356.14     22.13 o 
   2  -8   8       22.02       26.93      9.82 o 
   3  -8   8      207.71      229.32     18.08 o 
   4  -8   8      977.54      914.69     33.62 o 
   5  -8   8     1507.34     1342.67     40.56 o 
   6  -8   8      665.64      716.29     49.22 o 
   7  -8   8      217.82      237.92     30.46 o 
   8  -8   8       46.50       44.69     23.39 o 
  -6  -7   8      213.60      242.66     26.04 o 
  -5  -7   8      344.15      388.32     28.25 o 
  -4  -7   8       67.63       70.50     10.89 o 
  -3  -7   8       23.69       22.52      9.03 o 
  -2  -7   8      995.23      984.96     46.46 o 
  -1  -7   8     1360.37     1553.68     95.73 o 
   0  -7   8     1070.89      915.05     40.17 o 
   1  -7   8      334.40      348.54     19.16 o 
   2  -7   8        3.46        2.67      7.83 o 
   3  -7   8      787.45      833.48     30.55 o 
   4  -7   8     1011.62      981.49     33.31 o 
   5  -7   8      881.40      819.88     33.56 o 
   6  -7   8      118.96      140.15     23.28 o 
   7  -7   8       15.79       19.86     20.08 o 
   8  -7   8      147.69      179.87     29.46 o 
  -7  -6   8      373.73      461.93     40.50 o 
  -6  -6   8      439.11      561.02     34.87 o 
  -5  -6   8      324.66      367.93     44.64 o 
  -4  -6   8       74.03       90.72     11.18 o 
  -3  -6   8       96.98       87.47     10.76 o 
  -2  -6   8      783.15      834.11     51.92 o 
  -1  -6   8     1134.16     1088.49     32.44 o 
   0  -6   8     1058.71      976.77     28.45 o 
   1  -6   8       47.07       40.59      8.14 o 
   2  -6   8      345.07      326.25     18.02 o 
   3  -6   8      308.11      252.72     16.92 o 
   4  -6   8      360.77      348.26     20.32 o 
   5  -6   8      463.25      452.70     24.25 o 
   6  -6   8      247.81      284.37     32.55 o 
   7  -6   8       11.81       25.60     19.42 o 
   8  -6   8      289.86      311.74     38.84 o 
  -7  -5   8      847.12      961.81     53.85 o 
  -6  -5   8      480.46      513.35     31.12 o 
  -5  -5   8        4.48        3.09      9.82 o 
  -4  -5   8      161.52      174.41     14.46 o 
  -3  -5   8     1653.70     1942.35    159.33 o 
  -2  -5   8     1750.55     1813.32     92.31 o 
  -1  -5   8      585.51      548.50     25.71 o 
   0  -5   8       38.58       35.52      8.06 o 
   1  -5   8       31.39       51.09      8.62 o 
   2  -5   8     1225.02     1121.27     31.54 o 
   3  -5   8      998.51      989.73     43.59 o 
   4  -5   8      680.32      666.80     28.71 o 
   5  -5   8        9.85       11.69      9.07 o 
   6  -5   8       25.38       10.70     15.78 o 
   7  -5   8      401.99      421.98     38.73 o 
   8  -5   8      519.00      547.12     47.34 o 
  -7  -4   8      896.69     1072.39     55.84 o 
  -6  -4   8      394.48      404.21     26.04 o 
  -5  -4   8       58.70       58.49     11.04 o 
  -4  -4   8       58.91       53.26      8.30 o 
  -3  -4   8      208.24      214.96     10.64 o 
  -2  -4   8      514.47      541.21     14.92 o 
  -1  -4   8       18.59       12.22      4.28 o 
   0  -4   8      109.79       99.84      9.33 o 
   1  -4   8     1847.52     1633.16     34.89 o 
   2  -4   8     2533.16     2404.61    105.00 o 
   3  -4   8     1029.50      959.79     87.73 o 
   4  -4   8        0.43        0.00      8.31 o 
   5  -4   8       79.15       68.85     11.95 o 
   6  -4   8      543.79      512.03     39.40 o 
   7  -4   8      761.09      873.09     53.74 o 
   8  -4   8      202.83      258.88     34.32 o 
  -8  -3   8      499.01      763.52     52.86 o 
  -7  -3   8      550.05      748.18     46.79 o 
  -6  -3   8       35.80       39.85      8.71 o 
  -5  -3   8      192.23      259.04     14.69 o 
  -4  -3   8      646.38      730.26     22.00 o 
  -3  -3   8      529.60      569.37     31.07 o 
  -2  -3   8      641.68      657.06     15.31 o 
  -1  -3   8      641.99      651.31     51.57 o 
   0  -3   8      622.39      586.32     36.24 o 
   1  -3   8     1506.28     1355.67     31.21 o 
   2  -3   8      364.86      299.09     25.82 o 
   3  -3   8       38.98       32.65      8.65 o 
   4  -3   8      239.37      228.27     16.94 o 
   5  -3   8      297.25      285.83     18.64 o 
   6  -3   8      514.91      545.79     41.82 o 
   7  -3   8      499.33      524.83     44.03 o 
   8  -3   8       21.47       31.78     22.73 o 
  -9  -2   8      186.61      281.28     35.86 o 
  -8  -2   8       94.47      103.62     23.39 o 
  -7  -2   8       30.49       28.69     16.66 o 
  -6  -2   8      304.89      367.14     28.25 o 
  -5  -2   8      850.38      982.11     34.65 o 
  -4  -2   8      774.91      803.73     28.75 o 
  -3  -2   8        4.75        3.25      4.43 o 
  -2  -2   8      591.77      588.54     14.28 o 
  -1  -2   8     2686.98     2549.91     82.16 o 
   0  -2   8     1622.53     1543.15    163.32 o 
   1  -2   8     4683.66     5006.47    550.31 o 
   2  -2   8      635.84      731.72     46.55 o 
   3  -2   8      285.91      334.61     33.64 o 
   4  -2   8      529.87      496.53     22.77 o 
   5  -2   8      772.38      742.22    109.08 o 
   6  -2   8      263.55      284.92     33.11 o 
   7  -2   8       48.34       41.60     21.63 o 
   8  -2   8        2.23        0.33     20.86 o 
  -9  -1   8       69.07      117.41     24.06 o 
  -8  -1   8       24.42       26.37     15.89 o 
  -7  -1   8      888.91      977.26     47.78 o 
  -6  -1   8     1592.77     1772.89     57.60 o 
  -5  -1   8     1907.34     1884.68     52.31 o 
  -4  -1   8      714.10      780.47     18.94 o 
  -3  -1   8       18.00       24.01      5.09 o 
  -2  -1   8     3115.69     3361.78    172.77 o 
  -1  -1   8     4407.10     4236.95    312.86 o 
   0  -1   8     1423.07     1329.09    101.42 o 
   1  -1   8       58.69       55.44      6.04 o 
   2  -1   8        5.35        6.82      5.70 o 
   3  -1   8      338.07      353.29     39.42 o 
   4  -1   8     1117.44     1242.18    119.87 o 
   5  -1   8      113.20      114.22     13.59 o 
   6  -1   8      164.87      196.64     27.37 o 
   7  -1   8       65.81       93.25     24.83 o 
   8  -1   8      177.91      205.36     32.44 o 
  -9   0   8       99.99      133.52     23.50 o 
  -8   0   8      250.69      271.90     28.47 o 
  -7   0   8     1553.48     1516.88     54.51 o 
  -6   0   8     1305.28     1321.12     47.12 o 
  -5   0   8     1059.40     1055.28     40.17 o 
  -4   0   8      157.83      146.21     14.90 o 
  -3   0   8       86.89       92.73      6.34 o 
  -2   0   8     1010.01     1043.92     81.02 o 
  -1   0   8     1414.27     1291.39     88.34 o 
   0   0   8      961.37      983.39     27.79 o 
   1   0   8       36.93       34.03      5.67 o 
   2   0   8      643.56      690.27     61.55 o 
   3   0   8        2.15        1.86      5.06 o 
   4   0   8     3715.28     4377.88    187.41 o 
   5   0   8       99.47      124.03     13.47 o 
   6   0   8        1.79       36.08     20.86 o 
   7   0   8      107.48      130.32     27.04 o 
   8   0   8      437.91      541.05     51.53 o 
 -10   1   8       28.96       42.37     17.44 o 
  -9   1   8        5.08        4.86     11.15 o 
  -8   1   8      428.45      414.04     31.23 o 
  -7   1   8      892.60      830.61     40.39 o 
  -6   1   8      546.80      494.92     29.35 o 
  -5   1   8      211.81      203.16     18.32 o 
  -4   1   8       65.91       75.37     12.91 o 
  -3   1   8     2071.24     2123.03     52.64 o 
  -2   1   8      772.79      849.53     37.63 o 
  -1   1   8      304.86      281.09     39.06 o 
   0   1   8      312.64      345.30     13.48 o 
   1   1   8      736.51      786.15     32.57 o 
   2   1   8     2533.60     2530.28    152.98 o 
   3   1   8      625.33      689.75     37.28 o 
   4   1   8      498.15      539.57     67.20 o 
   5   1   8        5.72       10.98      7.19 o 
   6   1   8      483.63      500.44     42.71 o 
   7   1   8      482.21      498.23     46.57 o 
 -10   2   8        0.16        0.00     14.12 o 
  -9   2   8       74.74       65.44     16.11 o 
  -8   2   8      935.35      798.50     41.82 o 
  -7   2   8       95.40       82.54     15.12 o 
  -6   2   8        5.70        9.38     10.15 o 
  -5   2   8      326.79      306.66     23.06 o 
  -4   2   8      652.37      569.85     29.79 o 
  -3   2   8     1127.89     1218.82     42.48 o 
  -2   2   8     1079.71     1283.60     42.93 o 
  -1   2   8        0.64        0.00      4.00 o 
   0   2   8     1637.39     1525.00    104.31 o 
   1   2   8     3092.83     3187.75     74.61 o 
   2   2   8      793.24      812.91     73.73 o 
   3   2   8     2921.44     3065.81    253.25 o 
   4   2   8       37.96       47.58      8.80 o 
   5   2   8      544.41      668.75     77.02 o 
   6   2   8      404.83      441.84     42.15 o 
   7   2   8      473.16      496.58     46.79 o 
 -10   3   8      152.59      182.63     24.50 o 
  -9   3   8      187.98      158.13     20.64 o 
  -8   3   8      599.79      482.78     30.24 o 
  -7   3   8       31.32       18.54     12.25 o 
  -6   3   8      324.38      312.07     24.61 o 
  -5   3   8     1274.99     1106.59     42.48 o 
  -4   3   8     3514.04     3714.40     79.12 o 
  -3   3   8     4390.52     4594.66     88.94 o 
  -2   3   8     1011.75     1125.91     42.26 o 
  -1   3   8      197.63      172.63     12.47 o 
   0   3   8     2660.70     2694.73    130.46 o 
   1   3   8     1435.75     1394.41     56.81 o 
   2   3   8       94.85      105.68      8.86 o 
   3   3   8        5.22       13.20      6.91 o 
   4   3   8       31.07       40.77     12.57 o 
   5   3   8      571.70      626.72     72.56 o 
   6   3   8      276.88      329.17     47.23 o 
 -10   4   8      338.92      295.08     28.03 o 
  -9   4   8      442.24      322.78     27.26 o 
  -8   4   8      138.80      141.03     19.31 o 
  -7   4   8       45.76       41.82     13.68 o 
  -6   4   8     1157.08      995.03     41.93 o 
  -5   4   8     6916.44     6604.70    112.45 o 
  -4   4   8      115.27      125.25     19.20 o 
  -3   4   8      776.11      959.06     44.91 o 
  -2   4   8      135.93      162.55     20.08 o 
  -1   4   8      862.92      881.08     70.29 o 
   0   4   8     1692.07     1685.14    131.90 o 
   1   4   8      505.77      532.14     24.85 o 
   2   4   8      357.99      335.23     16.91 o 
   3   4   8       10.63       23.77      9.57 o 
   4   4   8      111.83      144.50     16.88 o 
   5   4   8      133.09      157.84     31.51 o 
   6   4   8       88.83       98.43     21.08 o 
 -10   5   8      793.56      661.33     41.27 o 
  -9   5   8      225.56      200.29     23.95 o 
  -8   5   8        6.39       10.04     11.70 o 
  -7   5   8      399.10      335.69     26.37 o 
  -6   5   8      147.54      149.08     21.30 o 
  -5   5   8     1225.20     1298.27     52.97 o 
  -4   5   8        9.14       13.90     13.68 o 
  -3   5   8        0.08       13.13     14.79 o 
  -2   5   8      803.45      828.70     27.06 o 
  -1   5   8     1331.23     1320.32     32.76 o 
   0   5   8      162.34      155.83     22.57 o 
   1   5   8      126.38      109.17     12.44 o 
   2   5   8      470.30      467.26     41.99 o 
   3   5   8     1147.60     1180.31     57.11 o 
   4   5   8      547.73      663.68     53.13 o 
   5   5   8      107.29       88.46     17.27 o 
  -9   6   8       61.59       53.08     16.99 o 
  -8   6   8        0.59        7.95     12.69 o 
  -7   6   8      316.36      271.90     27.37 o 
  -6   6   8     1684.11     1660.00     61.58 o 
  -5   6   8      106.99      116.75     21.52 o 
  -4   6   8      474.20      435.88     34.43 o 
  -3   6   8      493.17      562.13     37.08 o 
  -2   6   8     1394.92     1433.84     47.01 o 
  -1   6   8      454.57      411.69     35.04 o 
   0   6   8        8.51        0.44     11.81 o 
   1   6   8      160.20      169.50     21.85 o 
   2   6   8      317.99      362.03     21.98 o 
   3   6   8      323.92      376.76     23.43 o 
   4   6   8      241.19      290.79     26.65 o 
  -9   7   8      135.78      110.35     19.53 o 
  -8   7   8      106.11       93.36     19.42 o 
  -7   7   8      194.84      210.55     25.71 o 
  -6   7   8       31.27       18.32     16.44 o 
  -5   7   8      288.87      260.21     29.13 o 
  -4   7   8     1402.52     1766.27     66.87 o 
  -3   7   8      699.83      723.68     43.15 o 
  -2   7   8      922.02      949.12     46.35 o 
  -1   7   8      268.00      299.38     28.14 o 
   0   7   8        9.63        9.38     11.70 o 
   1   7   8      520.61      526.37     36.86 o 
   2   7   8      785.41      809.31     45.02 o 
   3   7   8      281.95      293.25     34.59 o 
  -8   8   8      153.41      144.45     23.62 o 
  -7   8   8      123.15      126.24     21.85 o 
  -6   8   8        0.28       17.99     16.33 o 
  -5   8   8      434.12      413.92     35.64 o 
  -4   8   8     2408.49     2613.87     84.86 o 
  -3   8   8     1889.41     1931.02     69.63 o 
  -2   8   8      348.28      369.23     33.33 o 
  -1   8   8        9.77        3.20     13.90 o 
   0   8   8       58.47       49.44     17.44 o 
   1   8   8      382.47      377.62     31.56 o 
   2   8   8      170.22      148.20     22.18 o 
  -8   9   8      369.90      292.98     32.99 o 
  -7   9   8       40.03       49.88     20.19 o 
  -6   9   8      373.48      345.07     35.42 o 
  -5   9   8      737.51      802.80     51.20 o 
  -4   9   8     1095.26     1075.92     55.73 o 
  -3   9   8      331.46      369.34     34.10 o 
  -2   9   8        2.10        0.00     15.56 o 
  -1   9   8       15.07       20.41     16.33 o 
   0   9   8      197.83      193.22     28.47 o 
   1   9   8      130.95      150.96     23.39 o 
  -6  10   8      119.02      160.12     29.79 o 
  -5  10   8      308.57      344.73     37.08 o 
  -4  10   8      249.09      260.43     31.67 o 
  -3  10   8       15.13       11.70     17.77 o 
  -2  10   8      119.30      115.76     23.95 o 
  -1  10   8       78.56       87.29     22.62 o 
  -1 -11   9      132.34      154.49     25.82 o 
   0 -11   9      192.28      255.35     29.68 o 
   1 -11   9       59.49       73.82     21.63 o 
   2 -11   9        0.21        0.00      9.99 o 
   3 -11   9      182.24      181.06     17.98 o 
   4 -11   9      273.38      262.43     20.39 o 
   5 -11   9      143.00      165.31     26.82 o 
  -3 -10   9      220.18      226.11     27.59 o 
  -2 -10   9      424.61      434.34     34.54 o 
  -1 -10   9      424.29      443.50     35.64 o 
   0 -10   9       75.84       86.18     18.65 o 
   1 -10   9        1.51        0.00      9.11 o 
   2 -10   9       74.66       71.21     12.21 o 
   3 -10   9      370.84      392.34     24.30 o 
   4 -10   9      248.87      243.29     20.68 o 
   5 -10   9       73.59       99.54     21.74 o 
   6 -10   9        0.17        0.00     18.32 o 
  -4  -9   9        0.17        0.00     13.46 o 
  -3  -9   9      334.11      349.70     31.23 o 
  -2  -9   9      433.96      432.02     32.99 o 
  -1  -9   9      281.17      258.60     23.78 o 
   0  -9   9      194.66      171.55     15.24 o 
   1  -9   9        0.97        0.00      8.07 o 
   2  -9   9      235.19      249.70     22.01 o 
   3  -9   9      353.79      376.92     69.47 o 
   4  -9   9      109.92      110.85     15.75 o 
   5  -9   9       23.49       18.73     11.23 o 
   6  -9   9      301.50      323.22     33.55 o 
   7  -9   9      362.07      377.07     40.61 o 
  -5  -8   9       17.91        8.83     11.70 o 
  -4  -8   9        6.04        6.51     11.70 o 
  -3  -8   9      326.03      348.82     30.02 o 
  -2  -8   9      231.40      259.13     50.10 o 
  -1  -8   9        0.92        0.00      9.02 o 
   0  -8   9      376.74      388.69     33.22 o 
   1  -8   9      538.17      497.13     23.48 o 
   2  -8   9      376.51      370.92     21.87 o 
   3  -8   9       35.19       34.45     10.96 o 
   4  -8   9       20.88       21.48     10.96 o 
   5  -8   9      246.27      262.25     21.56 o 
   6  -8   9      505.23      662.10     50.98 o 
   7  -8   9      384.72      443.28     40.50 o 
  -6  -7   9        2.37        0.00     13.13 o 
  -5  -7   9      175.25      170.38     19.75 o 
  -4  -7   9      272.12      290.76     18.50 o 
  -3  -7   9      290.72      318.69     22.13 o 
  -2  -7   9       33.02       42.41      9.88 o 
  -1  -7   9      299.61      323.02     36.53 o 
   0  -7   9      490.90      506.65     33.38 o 
   1  -7   9     1085.86     1068.92    118.41 o 
   2  -7   9      272.11      265.75     18.04 o 
   3  -7   9       99.92       92.53     13.61 o 
   4  -7   9      738.43      815.67     55.40 o 
   5  -7   9     1179.65     1210.48     41.16 o 
   6  -7   9     1075.26     1116.75     60.03 o 
   7  -7   9      537.55      567.86     48.55 o 
  -6  -6   9      424.75      439.97     30.57 o 
  -5  -6   9      339.10      381.07     20.31 o 
  -4  -6   9      281.84      327.77     19.00 o 
  -3  -6   9       80.11       86.23     12.64 o 
  -2  -6   9      188.67      201.30     14.71 o 
  -1  -6   9     1701.56     1720.72     53.02 o 
   0  -6   9     1187.48     1087.65     64.06 o 
   1  -6   9     1827.28     1796.48    195.43 o 
   2  -6   9      233.15      231.97     31.12 o 
   3  -6   9        2.60        6.98      8.59 o 
   4  -6   9      249.55      256.97     20.35 o 
   5  -6   9      218.91      226.11     18.77 o 
   6  -6   9       66.94       46.79     18.21 o 
   7  -6   9       19.92       24.50     17.33 o 
   8  -6   9       82.82      109.25     29.46 o 
  -6  -5   9      579.27      762.99     96.34 o 
  -5  -5   9      506.48      607.21     44.70 o 
  -4  -5   9      226.48      267.89     38.62 o 
  -3  -5   9        1.50       13.29      7.44 o 
  -2  -5   9      880.41      883.94     27.28 o 
  -1  -5   9     1852.60     1847.21     38.73 o 
   0  -5   9      612.37      581.40     53.63 o 
   1  -5   9     1014.25      873.46     27.44 o 
   2  -5   9       27.72       28.62      9.02 o 
   3  -5   9      360.51      368.43     21.15 o 
   4  -5   9      538.95      521.07     25.32 o 
   5  -5   9      482.50      474.77     38.68 o 
   6  -5   9      158.15      142.48     16.96 o 
   7  -5   9      257.36      350.80     37.63 o 
   8  -5   9      209.85      275.10     36.97 o 
  -8  -4   9       78.45      141.80     29.57 o 
  -7  -4   9      494.04      663.98     47.45 o 
  -6  -4   9      470.96      667.01    106.27 o 
  -5  -4   9      213.29      246.15     20.75 o 
  -4  -4   9      128.38      136.82      9.79 o 
  -3  -4   9      195.21      211.98     10.76 o 
  -2  -4   9      415.55      399.02     24.17 o 
  -1  -4   9      434.08      400.38     17.47 o 
   0  -4   9      234.68      233.99     23.62 o 
   1  -4   9        1.47       10.15      8.06 o 
   2  -4   9      660.56      573.05     41.11 o 
   3  -4   9      706.30      649.14     34.04 o 
   4  -4   9      309.30      302.90     23.56 o 
   5  -4   9      345.99      355.84     21.75 o 
   6  -4   9      266.40      292.54     21.50 o 
   7  -4   9      941.23      918.67     57.27 o 
   8  -4   9      519.72      549.55     50.32 o 
  -8  -3   9      287.56      417.68     40.94 o 
  -7  -3   9      336.10      483.67     39.73 o 
  -6  -3   9      137.75      200.29     23.62 o 
  -5  -3   9      156.29      186.02     12.52 o 
  -4  -3   9       18.25       23.05      8.99 o 
  -3  -3   9      960.10      967.26     27.07 o 
  -2  -3   9     1091.84     1162.99     21.43 o 
  -1  -3   9       10.81       11.13      5.68 o 
   0  -3   9       87.53       97.33      9.77 o 
   1  -3   9      596.06      556.15     21.54 o 
   2  -3   9     3289.36     3089.42    176.40 o 
   3  -3   9      728.26      698.36     56.44 o 
   4  -3   9      213.14      209.97     17.11 o 
   5  -3   9      979.14      930.53     33.69 o 
   6  -3   9     1348.89     1292.09    183.29 o 
   7  -3   9      689.08      842.53     57.05 o 
   8  -3   9      386.45      462.70     44.91 o 
  -9  -2   9       64.18       78.79     24.50 o 
  -8  -2   9      327.90      444.49     38.95 o 
  -7  -2   9      128.60      144.45     24.28 o 
  -6  -2   9       13.11       20.75     13.79 o 
  -5  -2   9      440.40      503.42     29.90 o 
  -4  -2   9     1061.88     1153.94     40.28 o 
  -3  -2   9     1933.17     2176.02    127.76 o 
  -2  -2   9      355.36      332.77     26.21 o 
  -1  -2   9      163.46      180.29     17.37 o 
   0  -2   9     1494.85     1485.77     99.57 o 
   1  -2   9     1463.37     1613.42    195.15 o 
   2  -2   9      888.51      908.51    139.15 o 
   3  -2   9      319.71      318.45     18.65 o 
   4  -2   9      239.90      226.62     17.29 o 
   5  -2   9     1245.76     1262.17    140.37 o 
   6  -2   9      597.60      679.76     49.66 o 
   7  -2   9      182.15      224.78     33.88 o 
  -9  -1   9       65.93      114.99     26.15 o 
  -8  -1   9      209.07      313.29     32.99 o 
  -7  -1   9      340.75      347.27     29.35 o 
  -6  -1   9      961.57     1042.59     44.47 o 
  -5  -1   9     1658.71     1727.98     53.19 o 
  -4  -1   9     2251.91     2389.53     56.28 o 
  -3  -1   9      235.46      257.75     15.72 o 
  -2  -1   9       27.85       26.60      6.43 o 
  -1  -1   9      747.25      705.34     94.57 o 
   0  -1   9     2332.25     2366.33    136.49 o 
   1  -1   9     2763.97     2940.51    219.47 o 
   2  -1   9      120.80      135.64     18.47 o 
   3  -1   9       67.58       74.67      8.65 o 
   4  -1   9      322.80      384.07     51.72 o 
   5  -1   9     1590.45     1492.13    136.94 o 
   6  -1   9      261.25      276.10     35.42 o 
   7  -1   9       75.26       99.98     27.81 o 
  -8   0   9        0.03       20.08     14.57 o 
  -7   0   9      383.19      365.37     28.91 o 
  -6   0   9     1291.37     1336.23     48.55 o 
  -5   0   9     1507.33     1554.95     49.00 o 
  -4   0   9     1516.90     1663.53     49.11 o 
  -3   0   9      474.24      469.21     25.60 o 
  -2   0   9     1173.95     1217.53     86.63 o 
  -1   0   9      916.03      843.54     56.50 o 
   0   0   9     1592.40     1584.27    137.87 o 
   1   0   9      418.14      414.81     17.22 o 
   2   0   9        3.80        4.11      5.87 o 
   3   0   9      159.44      168.14     12.31 o 
   4   0   9     1511.85     1732.02    106.06 o 
   5   0   9      136.62      143.29     19.94 o 
   6   0   9        1.95        4.52     20.86 o 
   7   0   9       35.48       11.48     26.15 o 
  -9   1   9      233.80      257.01     28.47 o 
  -8   1   9       60.79       57.05     17.21 o 
  -7   1   9     1414.75     1113.88     45.02 o 
  -6   1   9     1010.22      923.19     39.06 o 
  -5   1   9     2080.66     2093.02     58.93 o 
  -4   1   9        6.63        4.52     11.15 o 
  -3   1   9       88.07       90.05     14.79 o 
  -2   1   9      538.09      573.55     58.60 o 
  -1   1   9     1204.15     1249.35    128.17 o 
   0   1   9      408.36      385.72     30.44 o 
   1   1   9       49.40       55.04      9.19 o 
   2   1   9      220.66      257.16     20.35 o 
   3   1   9      142.91      152.30     10.69 o 
   4   1   9     1648.28     2034.94    203.55 o 
   5   1   9      388.80      431.65     45.87 o 
   6   1   9        2.63        0.00     18.76 o 
   7   1   9       90.04      108.03     29.46 o 
  -8   2   9       50.20       54.51     15.12 o 
  -7   2   9      590.03      498.78     31.34 o 
  -6   2   9      219.69      178.88     20.41 o 
  -5   2   9       19.39       17.66     10.37 o 
  -4   2   9       32.87       24.39     12.91 o 
  -3   2   9       15.54       12.03     11.26 o 
  -2   2   9      216.16      221.02     18.48 o 
  -1   2   9      334.32      319.65     26.21 o 
   0   2   9       27.06       38.85     13.74 o 
   1   2   9      744.82      758.25     62.65 o 
   2   2   9     1356.47     1307.22    116.58 o 
   3   2   9     1833.68     1980.02    186.70 o 
   4   2   9      161.69      180.97     16.26 o 
   5   2   9        0.56        0.00     11.39 o 
   6   2   9      242.70      230.63     34.43 o 
  -9   3   9      238.60      185.39     23.62 o 
  -8   3   9      345.68      311.19     28.80 o 
  -7   3   9      192.43      168.06     20.64 o 
  -6   3   9      444.21      333.04     25.38 o 
  -5   3   9      454.51      417.68     29.68 o 
  -4   3   9     1712.63     1826.19     58.60 o 
  -3   3   9      583.35      645.88     35.20 o 
  -2   3   9     1057.76     1081.11     96.50 o 
  -1   3   9       35.54       38.66      9.02 o 
   0   3   9      593.84      510.92    106.93 o 
   1   3   9     1806.48     1733.86     62.00 o 
   2   3   9     1106.15     1090.04     39.48 o 
   3   3   9      425.48      475.92     32.15 o 
   4   3   9        7.04        9.19      9.93 o 
   5   3   9       85.34      102.97     15.87 o 
   6   3   9       63.87       87.81     16.97 o 
  -9   4   9      687.19      680.86     43.26 o 
  -8   4   9      416.77      333.70     28.25 o 
  -7   4   9      108.97       82.21     16.77 o 
  -6   4   9      127.58      116.31     19.09 o 
  -5   4   9     1689.62     1516.33     55.06 o 
  -4   4   9      780.62      861.29     42.71 o 
  -3   4   9      915.00      995.80     44.58 o 
  -2   4   9      452.03      438.54     32.06 o 
  -1   4   9      105.13       95.28     11.06 o 
   0   4   9      681.28      589.69     83.26 o 
   1   4   9      779.51      727.93     61.47 o 
   2   4   9      850.60      797.75     28.74 o 
   3   4   9      151.55      160.25     16.67 o 
   4   4   9        4.49        0.00     10.93 o 
   5   4   9      214.23      236.01     20.80 o 
  -9   5   9      487.27      404.21     32.77 o 
  -8   5   9      195.60      162.22     20.41 o 
  -7   5   9        0.01        1.43     12.80 o 
  -6   5   9      370.09      327.85     28.36 o 
  -5   5   9     2216.96     2078.56     68.64 o 
  -4   5   9      455.33      540.06     36.97 o 
  -3   5   9       89.67      103.62     19.97 o 
  -2   5   9       21.12       22.23     11.09 o 
  -1   5   9      365.60      347.68     50.54 o 
   0   5   9      977.59      907.02     64.44 o 
   1   5   9      795.99      877.40     43.92 o 
   2   5   9       56.77       49.77     14.79 o 
   3   5   9      168.95      183.99     38.13 o 
   4   5   9      175.08      189.36     19.61 o 
  -9   6   9      236.82      206.25     24.72 o 
  -8   6   9       17.65       21.85     14.35 o 
  -7   6   9        3.15        0.55     11.15 o 
  -6   6   9      234.04      235.16     25.93 o 
  -5   6   9      199.10      234.94     26.82 o 
  -4   6   9        6.67       24.50     18.10 o 
  -3   6   9      186.91      203.93     25.38 o 
  -2   6   9      434.46      454.58     21.44 o 
  -1   6   9      175.83      242.44     25.71 o 
   0   6   9      518.45      505.85     33.44 o 
   2   6   9      110.04      137.28     20.86 o 
   3   6   9      262.94      313.06     28.69 o 
  -8   7   9       94.58       56.17     18.87 o 
  -7   7   9      513.63      434.01     34.32 o 
  -6   7   9      341.49      362.50     34.32 o 
  -5   7   9      280.94      281.06     29.24 o 
  -4   7   9        6.15       21.08     16.44 o 
  -3   7   9      170.73      211.54     25.27 o 
  -2   7   9      880.75      894.28     47.56 o 
  -1   7   9      282.90      363.83     31.56 o 
   0   7   9      240.40      238.03     27.15 o 
   1   7   9        1.25        6.51     12.80 o 
   2   7   9      268.94      317.15     31.45 o 
  -8   8   9      271.90      247.52     29.68 o 
  -7   8   9      275.05      297.50     33.11 o 
  -6   8   9       53.88       66.98     22.40 o 
  -5   8   9        1.59        0.00     16.11 o 
  -4   8   9      270.53      307.22     32.11 o 
  -3   8   9      724.96      792.65     47.23 o 
  -2   8   9      714.91      754.36     46.02 o 
  -1   8   9      445.92      550.76     40.50 o 
   0   8   9       60.23       55.73     18.76 o 
   1   8   9      171.95      177.22     25.49 o 
  -7   9   9      246.35      273.01     35.42 o 
  -6   9   9       37.31       33.55     19.42 o 
  -5   9   9       28.49       36.86     19.31 o 
  -4   9   9      409.03      402.89     37.08 o 
  -3   9   9      564.75      599.64     44.80 o 
  -2   9   9      178.01      249.06     31.01 o 
  -1   9   9        0.47        0.00     15.89 o 
   0   9   9       87.48      114.54     26.37 o 
  -4  10   9      392.58      335.80     35.53 o 
   1 -11  10      107.07      134.19     25.27 o 
   2 -11  10       19.98       29.16     13.00 o 
   3 -11  10        2.69        2.40     11.93 o 
  -2 -10  10      340.23      355.33     32.88 o 
  -1 -10  10      327.76      340.76     33.11 o 
   0 -10  10      223.17      262.41     29.68 o 
   1 -10  10      163.83      179.44     18.02 o 
   2 -10  10        0.45        0.00     10.83 o 
   3 -10  10      103.03       78.89     19.42 o 
   4 -10  10      220.24      237.82     20.71 o 
   5 -10  10      266.58      280.83     23.49 o 
  -3  -9  10       20.49       17.99     15.12 o 
  -2  -9  10      208.82      221.14     25.93 o 
  -1  -9  10      382.03      376.38     21.95 o 
   0  -9  10      198.59      195.69     16.81 o 
   1  -9  10       19.53       20.95     10.68 o 
   2  -9  10      123.52      142.92     16.66 o 
   3  -9  10      252.54      274.93     21.54 o 
   4  -9  10      181.59      190.38     25.49 o 
   5  -9  10      145.72      157.56     20.09 o 
   6  -9  10        0.15        0.00     16.99 o 
  -4  -8  10        2.86        0.00     12.03 o 
  -3  -8  10      136.86      138.75     14.60 o 
  -2  -8  10      380.91      400.26     22.66 o 
  -1  -8  10      133.90      155.98     16.19 o 
   0  -8  10       12.57        6.39     10.43 o 
   1  -8  10       30.57       23.33      9.72 o 
   2  -8  10      858.47      812.96     31.83 o 
   3  -8  10      591.54      542.82     51.75 o 
   4  -8  10       98.98      100.25     15.98 o 
   5  -8  10       46.62       44.69     12.85 o 
   6  -8  10       38.28       76.03     24.28 o 
  -5  -7  10        2.93        0.00     13.46 o 
  -4  -7  10       21.42       27.73     11.23 o 
  -3  -7  10      132.23      128.45     13.80 o 
  -2  -7  10      144.36      140.03     14.11 o 
  -1  -7  10       34.35       33.21     10.82 o 
   0  -7  10      371.03      353.43     19.77 o 
   1  -7  10      586.48      532.55     24.62 o 
   2  -7  10      691.17      685.59     45.02 o 
   3  -7  10       60.39       65.32     12.84 o 
   4  -7  10        2.21        2.57     10.63 o 
   5  -7  10       92.94       95.07     16.22 o 
   6  -7  10       92.39      109.47     27.75 o 
   7  -7  10      224.79      228.98     31.89 o 
  -6  -6  10       39.95       44.25     20.08 o 
  -5  -6  10      320.48      362.26     21.01 o 
  -4  -6  10      304.98      302.54     19.16 o 
  -3  -6  10       55.75       69.08     11.27 o 
  -2  -6  10        9.92        9.90      8.48 o 
  -1  -6  10      586.50      551.36     23.73 o 
   0  -6  10      701.07      703.23     51.15 o 
   1  -6  10      906.79      899.81     50.76 o 
   2  -6  10      689.24      633.90     26.96 o 
   3  -6  10        5.34        8.52      9.05 o 
   4  -6  10      286.22      310.66     25.60 o 
   5  -6  10      238.29      254.07     20.87 o 
   6  -6  10      291.18      309.40     23.88 o 
   7  -6  10      101.00      123.81     27.37 o 
  -6  -5  10      268.68      286.91     29.79 o 
  -5  -5  10      796.70      909.51     48.44 o 
  -4  -5  10      893.22      956.90     30.68 o 
  -3  -5  10      206.42      240.14     16.83 o 
  -2  -5  10       19.10       22.77      8.77 o 
  -1  -5  10      833.18      764.94     34.98 o 
   0  -5  10      717.10      631.77     63.01 o 
   1  -5  10     1490.94     1184.89     78.57 o 
   2  -5  10       89.72       87.05     12.90 o 
   3  -5  10        0.46        0.00      8.53 o 
   4  -5  10       92.49       83.25     14.26 o 
   5  -5  10       75.32       88.39     16.22 o 
   6  -5  10        0.54        0.00      9.74 o 
   7  -5  10       27.98       32.11     20.19 o 
  -7  -4  10      257.53      349.92     36.08 o 
  -6  -4  10      498.32      721.14     44.47 o 
  -5  -4  10      404.91      407.52     34.10 o 
  -4  -4  10      218.69      237.71     35.42 o 
  -3  -4  10       81.11       84.57     10.41 o 
  -2  -4  10      849.76      801.80     42.43 o 
  -1  -4  10      827.20      714.93     23.46 o 
   0  -4  10      288.63      236.58     33.11 o 
   1  -4  10      144.16      144.08     17.05 o 
   2  -4  10       24.36       24.04      9.53 o 
   3  -4  10      219.40      227.15     18.09 o 
   4  -4  10      714.65      729.80     89.83 o 
   5  -4  10      555.66      516.00     30.46 o 
   6  -4  10       35.87       25.39     12.61 o 
   7  -4  10       80.68      104.94     26.48 o 
  -8  -3  10       71.02       92.14     27.37 o 
  -7  -3  10      338.78      453.76     39.17 o 
  -6  -3  10      242.13      330.94     29.57 o 
  -5  -3  10      237.70      260.21     23.73 o 
  -4  -3  10       46.06       49.41     10.05 o 
  -3  -3  10       15.27        4.86     14.01 o 
  -2  -3  10      320.10      336.83     16.27 o 
  -1  -3  10      263.16      204.44     15.89 o 
   0  -3  10      148.71      120.77     10.44 o 
   1  -3  10      688.02      630.62     23.01 o 
   2  -3  10     1747.77     1559.20    197.25 o 
   3  -3  10      579.17      638.93     56.22 o 
   4  -3  10     1739.19     1853.12    121.50 o 
   5  -3  10       90.25      100.18     15.24 o 
   6  -3  10      105.05      110.66     15.67 o 
   7  -3  10      291.01      348.93     39.06 o 
  -8  -2  10      147.89      201.61     30.13 o 
  -7  -2  10      431.29      534.87     38.07 o 
  -6  -2  10       63.03       77.58     18.10 o 
  -5  -2  10       24.46        6.95     11.26 o 
  -4  -2  10      695.65      793.11     27.91 o 
  -3  -2  10     2267.85     2166.92     40.56 o 
  -2  -2  10     1466.99     1433.92    100.75 o 
  -1  -2  10      248.86      211.19     12.00 o 
   0  -2  10      232.73      218.41     13.13 o 
   1  -2  10      947.00      844.18     26.22 o 
   2  -2  10     2086.25     2094.51     45.07 o 
   3  -2  10      195.80      194.17     15.82 o 
   4  -2  10      698.68      765.34     68.42 o 
   5  -2  10        9.85        7.84     12.08 o 
   6  -2  10      273.72      250.63     40.00 o 
   7  -2  10      286.01      329.73     40.61 o 
  -8  -1  10      451.66      517.87     39.06 o 
  -7  -1  10      115.47      149.52     21.19 o 
  -6  -1  10        9.71       19.09     13.13 o 
  -5  -1  10      591.54      586.62     31.56 o 
  -4  -1  10      810.97      927.16     37.85 o 
  -3  -1  10     1714.24     1807.35     43.37 o 
  -2  -1  10     1617.08     1679.96    213.75 o 
  -1  -1  10       44.39       50.23      9.35 o 
   0  -1  10      873.73      833.65     72.17 o 
   1  -1  10     1267.71     1347.05    121.65 o 
   2  -1  10      700.40      628.05     24.48 o 
   3  -1  10     1579.12     1508.55     80.22 o 
   4  -1  10        4.20        8.40     10.90 o 
   5  -1  10      199.34      206.58     19.11 o 
   6  -1  10      264.18      314.39     38.51 o 
   7  -1  10      217.07      219.60     36.31 o 
  -9   0  10      215.15      299.38     31.89 o 
  -8   0  10      318.59      396.38     34.87 o 
  -7   0  10        7.57        0.00     12.69 o 
  -6   0  10      407.65      345.73     26.15 o 
  -5   0  10     1748.00     1799.49     55.73 o 
  -4   0  10     2146.05     2364.48     60.36 o 
  -3   0  10      937.64      951.07     74.76 o 
  -2   0  10      288.21      321.48     60.53 o 
  -1   0  10      222.29      222.46     32.94 o 
   0   0  10     1491.01     1512.36    220.92 o 
   1   0  10      767.93      790.08     81.87 o 
   2   0  10       39.04       31.77      6.80 o 
   3   0  10        1.47        3.75      7.13 o 
   4   0  10       43.97       48.93     11.66 o 
   5   0  10      334.63      340.74     45.13 o 
   6   0  10      135.76      144.67     29.35 o 
  -9   1  10      392.72      476.60     36.31 o 
  -8   1  10      118.15      114.76     18.98 o 
  -7   1  10        3.33        2.43     12.25 o 
  -6   1  10      434.68      456.63     31.56 o 
  -5   1  10     2103.56     2109.02     60.14 o 
  -4   1  10        5.68        0.00     12.14 o 
  -3   1  10      527.53      574.08     59.53 o 
  -2   1  10        2.13        2.66      7.53 o 
  -1   1  10      546.39      514.05     78.35 o 
   0   1  10      736.28      744.57     93.41 o 
   1   1  10      201.04      202.00     11.09 o 
   2   1  10       29.47       47.48      7.82 o 
   3   1  10      569.38      602.95     55.04 o 
   4   1  10      387.13      459.33     29.04 o 
   5   1  10      479.98      596.98     32.07 o 
   6   1  10      148.46      188.81     34.76 o 
  -9   2  10      196.85      184.73     25.27 o 
  -8   2  10        3.30        5.52     13.02 o 
  -7   2  10      114.02      108.92     18.43 o 
  -6   2  10      156.57      165.08     21.19 o 
  -5   2  10     1370.53     1310.74     48.89 o 
  -4   2  10        3.37        0.00     12.25 o 
  -3   2  10       97.31      122.50     25.88 o 
  -2   2  10     1147.71     1127.62    180.20 o 
  -1   2  10     1692.81     1703.93    136.34 o 
   0   2  10      443.54      458.17     49.82 o 
   1   2  10       99.67       84.10     16.17 o 
   2   2  10      209.89      189.75     24.62 o 
   3   2  10     1244.00     1312.75    105.34 o 
   4   2  10      648.35      746.22     32.13 o 
   5   2  10      143.27      176.49     19.78 o 
  -9   3  10        3.06        0.00     15.67 o 
  -8   3  10       12.00       23.84     14.57 o 
  -7   3  10      208.39      200.73     23.39 o 
  -6   3  10      369.71      384.68     30.57 o 
  -5   3  10       12.75       15.78     13.02 o 
  -4   3  10      620.39      642.79     37.74 o 
  -3   3  10      307.48      360.93     20.78 o 
  -2   3  10     1141.09     1113.25    146.49 o 
  -1   3  10      545.64      549.06     32.28 o 
   0   3  10       46.28       46.70     15.45 o 
   1   3  10      456.83      427.66     63.62 o 
   2   3  10     1173.44     1150.39     78.07 o 
   3   3  10      634.59      668.02     34.52 o 
   4   3  10      396.25      457.32     26.41 o 
   5   3  10        0.10        1.00     12.69 o 
  -9   4  10      357.52      296.29     29.13 o 
  -8   4  10      194.30      201.28     23.62 o 
  -7   4  10      364.03      367.58     30.57 o 
  -6   4  10      151.36      134.52     21.08 o 
  -5   4  10      115.17       90.05     19.09 o 
  -4   4  10     2217.99     2200.39     68.97 o 
  -3   4  10     2542.40     2848.45    361.23 o 
  -2   4  10     2316.94     2310.32    303.13 o 
  -1   4  10      365.48      400.05     38.62 o 
   0   4  10        7.90        4.83      9.66 o 
   1   4  10      531.11      512.78     67.53 o 
   2   4  10      451.79      530.90     35.53 o 
   3   4  10       15.11       17.66     13.90 o 
   4   4  10       42.28       59.40     15.58 o 
  -8   5  10      609.23      587.06     40.50 o 
  -7   5  10      308.47      243.54     26.37 o 
  -6   5  10        8.86       11.15     11.70 o 
  -5   5  10      653.49      652.39     41.71 o 
  -4   5  10     2701.45     2783.59     81.22 o 
  -3   5  10     1550.08     1624.03     81.55 o 
  -2   5  10      132.03      138.00     14.83 o 
  -1   5  10       45.69       32.24      9.81 o 
   0   5  10       38.90       48.66     15.01 o 
   1   5  10      602.95      693.33     41.49 o 
   2   5  10      327.56      380.71     31.45 o 
   3   5  10      154.13      137.61     21.96 o 
  -8   6  10      321.53      265.83     29.35 o 
  -7   6  10       59.04       42.48     16.44 o 
  -6   6  10      194.04      180.53     25.16 o 
  -5   6  10      125.47      161.22     26.26 o 
  -4   6  10      533.28      517.10     38.84 o 
  -3   6  10      229.28      251.38     18.98 o 
  -2   6  10        0.07       10.11      9.48 o 
  -1   6  10      155.37      181.75     23.95 o 
   0   6  10      321.19      411.50     32.66 o 
   1   6  10      100.39      110.46     20.97 o 
  -7   7  10        7.08       20.75     18.21 o 
  -6   7  10      109.30      123.81     23.73 o 
  -5   7  10      228.08      273.67     30.02 o 
  -4   7  10      115.32      140.70     23.28 o 
  -3   7  10       69.65       72.17     19.97 o 
  -2   7  10      539.83      578.35     41.05 o 
  -1   7  10      222.06      254.47     30.13 o 
   0   7  10      188.22      233.72     27.15 o 
   1   7  10       56.09       65.33     18.43 o 
  -7   8  10      240.01      211.32     29.68 o 
  -6   8  10      357.43      362.61     37.08 o 
  -5   8  10      133.43      138.38     27.15 o 
  -4   8  10        0.83        9.16     16.66 o 
  -3   8  10      249.50      250.94     30.46 o 
  -2   8  10      326.23      387.00     37.52 o 
  -1   8  10      340.90      404.21     36.53 o 
   0   8  10       82.24      128.12     24.28 o 
  -5   9  10       20.12       44.14     21.63 o 
  -4   9  10       16.97       30.02     16.88 o 
  -3   9  10      337.12      320.46     35.75 o 
   0 -10  11      218.77      261.04     21.75 o 
   1 -10  11      392.35      406.15     25.98 o 
   2 -10  11      275.45      280.18     26.48 o 
   3 -10  11        1.84       12.52     13.06 o 
  -2  -9  11       52.98       52.53     17.77 o 
  -1  -9  11      301.00      301.12     21.07 o 
   0  -9  11      128.95      147.75     16.59 o 
   1  -9  11      286.03      291.18     21.74 o 
   2  -9  11       33.55       47.17     13.90 o 
   3  -9  11        3.73        1.83     11.48 o 
   4  -9  11      203.63      199.70     20.56 o 
  -3  -8  11        0.38        2.65     11.00 o 
  -2  -8  11       67.27       67.62     12.86 o 
  -1  -8  11      390.17      389.92     30.24 o 
   0  -8  11      119.92      135.84     20.08 o 
   1  -8  11      203.42      180.19     17.41 o 
   2  -8  11       62.33       58.33     12.17 o 
   3  -8  11      279.71      309.40     23.31 o 
   4  -8  11      158.34      171.06     18.50 o 
   5  -8  11       48.25       34.27     13.48 o 
  -4  -7  11       11.23       28.23     11.18 o 
  -3  -7  11       85.70       86.02     12.86 o 
  -2  -7  11      216.37      204.34     16.91 o 
  -1  -7  11       91.20       90.62     13.14 o 
   0  -7  11        2.40        0.00      8.55 o 
   1  -7  11      165.19      172.95     28.53 o 
   2  -7  11      494.77      486.35     45.63 o 
   3  -7  11      621.45      588.92     41.11 o 
   4  -7  11      179.34      173.38     18.88 o 
   5  -7  11       30.14       41.84     15.78 o 
   6  -7  11       26.56       39.05     14.84 o 
  -5  -6  11        7.79        0.00     16.55 o 
  -4  -6  11      178.87      166.08     24.39 o 
  -3  -6  11      489.15      516.76     24.15 o 
  -2  -6  11      322.85      337.34     27.04 o 
  -1  -6  11       10.93       15.88      8.61 o 
   0  -6  11       56.99       56.89     11.23 o 
   1  -6  11      262.32      262.10     19.09 o 
   2  -6  11      733.79      655.63     28.27 o 
   3  -6  11       67.51       76.75     14.08 o 
   4  -6  11      115.26       81.25     15.33 o 
   5  -6  11      821.70      812.04     36.40 o 
   6  -6  11      525.70      641.25     34.00 o 
  -6  -5  11      167.74      219.38     29.46 o 
  -5  -5  11      516.10      563.56     39.17 o 
  -4  -5  11      467.32      527.36     39.40 o 
  -3  -5  11      485.51      529.90     37.85 o 
  -2  -5  11       10.61        9.45      8.87 o 
  -1  -5  11      162.01      156.20     13.70 o 
   0  -5  11      751.00      647.47     62.13 o 
   1  -5  11      446.65      421.35     39.89 o 
   2  -5  11      523.86      500.14     30.35 o 
   3  -5  11       51.40       57.59     12.29 o 
   4  -5  11        4.46        0.00     10.88 o 
   5  -5  11      328.15      388.44     42.82 o 
   6  -5  11      251.26      267.47     23.99 o 
  -6  -4  11      251.44      253.03     32.00 o 
  -5  -4  11      786.22      805.78     47.45 o 
  -4  -4  11     1155.20     1166.18     54.73 o 
  -3  -4  11      564.46      520.08     36.86 o 
  -2  -4  11       49.75       57.38     17.55 o 
  -1  -4  11      181.64      142.75     11.98 o 
   0  -4  11      896.91      904.56     88.72 o 
   1  -4  11      936.42      771.55     44.64 o 
   2  -4  11       28.94       30.86     12.03 o 
   3  -4  11       96.48      101.19     14.00 o 
   4  -4  11      410.20      437.45     26.02 o 
   5  -4  11     1051.71     1084.28    109.85 o 
   6  -4  11      237.43      286.62     29.13 o 
  -7  -3  11       93.78      140.70     24.28 o 
  -5  -3  11      372.85      395.94     35.09 o 
  -4  -3  11      267.88      262.85     29.02 o 
  -3  -3  11        6.54        0.00     14.46 o 
  -2  -3  11      586.63      516.77     35.64 o 
  -1  -3  11      337.39      275.10     26.48 o 
   0  -3  11      343.90      286.03     37.63 o 
   1  -3  11      197.68      174.31     13.87 o 
   2  -3  11       30.46       29.98      9.41 o 
   3  -3  11      171.85      171.72     17.36 o 
   4  -3  11      807.14      864.69    182.91 o 
   5  -3  11      357.72      364.77     24.26 o 
   6  -3  11        3.79        9.00     13.32 o 
  -7  -2  11      262.25      321.01     33.77 o 
  -6  -2  11      142.86      175.57     21.96 o 
  -5  -2  11      342.34      447.58     32.22 o 
  -4  -2  11       52.09       64.94     11.49 o 
  -3  -2  11      227.61      177.88     23.50 o 
  -2  -2  11      211.39      181.97     22.18 o 
  -1  -2  11      661.25      661.88     39.95 o 
   0  -2  11       56.15       54.07     15.01 o 
   1  -2  11      569.47      533.73     22.40 o 
   2  -2  11      498.05      507.94     60.80 o 
   3  -2  11      911.67      890.54     74.54 o 
   4  -2  11      999.77     1010.77     46.90 o 
   5  -2  11      126.22      108.08     15.76 o 
   6  -2  11       59.99       48.00     15.38 o 
  -8  -1  11      110.25      109.69     23.73 o 
  -7  -1  11      528.62      530.57     35.75 o 
  -6  -1  11      211.30      244.65     25.60 o 
  -5  -1  11       39.31       35.86     14.79 o 
  -4  -1  11      935.37      932.21     30.45 o 
  -3  -1  11      837.09      858.37     68.47 o 
  -2  -1  11     1405.61     1524.54    178.33 o 
  -1  -1  11      356.51      278.63     25.71 o 
   0  -1  11        5.03        0.00     10.59 o 
   1  -1  11      805.44      705.26     24.23 o 
   2  -1  11      669.67      671.11     27.53 o 
   3  -1  11      556.73      580.20     26.01 o 
   4  -1  11       45.92       64.21     14.22 o 
   5  -1  11        0.01        0.00     12.25 o 
   6  -1  11       48.00       45.81     12.90 o 
  -8   0  11      383.98      428.82     35.31 o 
  -7   0  11      277.33      307.88     30.57 o 
  -6   0  11       55.14       37.19     14.68 o 
  -5   0  11      683.74      651.84     34.43 o 
  -4   0  11     1453.95     1471.31     61.02 o 
  -3   0  11      208.83      214.70     25.33 o 
  -2   0  11      610.97      666.63     86.07 o 
  -1   0  11       17.86       11.12      7.62 o 
   0   0  11      220.66      227.76     17.33 o 
   1   0  11      536.47      466.12     31.67 o 
   2   0  11      902.29      868.69     61.24 o 
   3   0  11      490.04      487.68     24.34 o 
   4   0  11       10.25        9.70     11.36 o 
   5   0  11       66.78       83.91     23.62 o 
  -8   1  11      262.02      350.14     33.88 o 
  -7   1  11       80.22       99.65     19.42 o 
  -6   1  11        6.67        5.74     12.91 o 
  -5   1  11      472.58      442.95     30.57 o 
  -4   1  11      437.68      518.54     32.99 o 
  -3   1  11      232.15      292.35     62.02 o 
  -2   1  11       93.47      108.27     12.85 o 
  -1   1  11      123.56      124.61     18.15 o 
   0   1  11      537.30      496.81     78.74 o 
   1   1  11      436.31      429.75     34.43 o 
   2   1  11      137.66      150.18     23.12 o 
   3   1  11        2.36        1.89      8.03 o 
   4   1  11       91.56      104.03     25.10 o 
   5   1  11      171.36      189.34     20.88 o 
  -8   2  11      185.57      242.11     28.25 o 
  -7   2  11       11.05        9.05     15.67 o 
  -6   2  11      271.75      297.28     28.25 o 
  -5   2  11      914.28      943.17     44.14 o 
  -4   2  11      118.50      138.82     20.64 o 
  -3   2  11       98.36       82.92     18.37 o 
  -2   2  11      102.71      111.21     26.32 o 
  -1   2  11      680.44      647.18     24.45 o 
   0   2  11      607.73      609.79     62.62 o 
   1   2  11      816.73      886.91    112.28 o 
   2   2  11        4.21        4.49     19.86 o 
   3   2  11      148.59      178.57     18.15 o 
   4   2  11      273.48      365.20     41.00 o 
  -7   3  11       20.04       32.77     14.90 o 
  -6   3  11      364.98      393.62     31.56 o 
  -5   3  11      142.20      156.04     21.19 o 
  -4   3  11       42.63       64.00     17.66 o 
  -3   3  11      329.38      323.68     20.40 o 
  -2   3  11      638.60      685.81     80.72 o 
  -1   3  11      481.77      505.81     65.71 o 
   0   3  11      825.30      789.68    122.65 o 
   1   3  11      149.97      155.57     14.93 o 
   2   3  11       63.37       68.27     15.72 o 
   3   3  11      577.83      611.45     36.53 o 
   4   3  11      488.32      516.00     36.08 o 
  -8   4  11      218.50      213.64     28.36 o 
  -7   4  11      490.40      477.16     35.75 o 
  -6   4  11      349.94      365.92     31.78 o 
  -5   4  11      138.55      147.10     22.29 o 
  -4   4  11        2.74        6.40     14.35 o 
  -3   4  11      469.52      489.04     67.59 o 
  -2   4  11     1436.63     1363.36     42.98 o 
  -1   4  11      375.49      392.82     76.31 o 
   0   4  11      255.48      249.07     38.84 o 
   1   4  11       26.54       28.16     12.91 o 
   2   4  11      332.33      382.25     32.22 o 
   3   4  11      379.09      409.84     32.99 o 
  -8   5  11      570.25      554.62     39.62 o 
  -7   5  11      642.05      569.74     41.49 o 
  -6   5  11      290.01      288.79     30.13 o 
  -5   5  11        7.04        0.00     14.01 o 
  -4   5  11      386.82      429.37     35.97 o 
  -3   5  11      850.55      842.14     68.86 o 
  -2   5  11      597.37      605.81     60.86 o 
  -1   5  11      272.15      273.40     18.70 o 
   0   5  11        2.90        6.95     14.01 o 
   1   5  11      103.53      137.61     22.84 o 
   2   5  11      211.44      267.93     28.14 o 
  -7   6  11      143.77      124.92     23.39 o 
  -5   6  11      179.74      204.59     28.47 o 
  -4   6  11      455.59      519.31     41.82 o 
  -3   6  11      545.81      527.14     76.20 o 
  -2   6  11       87.10       66.98     19.20 o 
  -1   6  11        2.40        0.00     12.91 o 
   0   6  11      156.12      226.66     27.26 o 
   1   6  11      296.52      323.44     30.79 o 
  -6   7  11        0.39        8.61     17.10 o 
  -5   7  11       26.27       45.80     19.64 o 
  -4   7  11      143.13      190.14     19.74 o 
  -2   7  11       16.72        8.61     15.56 o 
  -1   7  11      294.67      366.25     35.75 o 
   0   7  11      292.19      340.54     34.10 o 
  -4   8  11       62.93       67.20     22.18 o 
  -3   8  11        7.18       12.36     17.88 o 
   0  -9  12      173.22      175.34     21.35 o 
   1  -9  12      338.17      306.55     36.25 o 
   2  -9  12      456.50      453.15     27.57 o 
  -2  -8  12       14.92       10.86     10.78 o 
  -1  -8  12      105.88      104.23     16.01 o 
   0  -8  12       72.25       95.98     19.04 o 
   1  -8  12       97.93      103.02     14.88 o 
   2  -8  12        3.26        7.92     10.37 o 
   3  -8  12        8.45       17.19     12.69 o 
   4  -8  12      156.85      182.15     27.81 o 
  -3  -7  12        4.82        1.77     15.12 o 
  -2  -7  12      185.50      190.89     18.19 o 
  -1  -7  12      251.37      255.62     19.53 o 
   0  -7  12      108.88       91.73     13.48 o 
   1  -7  12       17.81       15.66     10.69 o 
   2  -7  12      204.05      198.72     18.23 o 
   3  -7  12      359.99      365.30     34.32 o 
   4  -7  12      491.03      596.96     33.40 o 
  -4  -6  12       22.15       18.21     18.21 o 
  -3  -6  12      163.11      164.20     26.70 o 
  -2  -6  12      666.06      685.06     43.37 o 
  -1  -6  12      191.82      204.40     17.68 o 
   0  -6  12        2.08        2.34      9.44 o 
   1  -6  12      483.38      434.88     25.05 o 
   2  -6  12      679.86      647.20     28.86 o 
   3  -6  12      330.74      326.51     23.73 o 
   4  -6  12      515.39      510.65     28.89 o 
   5  -6  12        8.28        6.51     13.29 o 
  -5  -5  12        5.01       17.44     18.65 o 
  -4  -5  12      488.01      501.21     37.52 o 
  -3  -5  12      481.45      555.17     40.17 o 
  -2  -5  12      406.49      380.71     32.44 o 
  -1  -5  12       70.52       64.00     17.66 o 
   0  -5  12        0.56        5.42      8.31 o 
   1  -5  12      273.04      225.79     16.89 o 
   2  -5  12      437.00      467.46     26.02 o 
   3  -5  12      141.67      148.53     26.26 o 
   4  -5  12      281.23      309.55     23.80 o 
   5  -5  12      115.54      121.77     18.57 o 
  -6  -4  12       88.60      101.41     25.38 o 
  -5  -4  12      309.75      310.86     32.00 o 
  -4  -4  12      514.09      553.30     41.27 o 
  -3  -4  12      821.67      743.21     44.36 o 
  -2  -4  12     1055.17     1089.93     54.62 o 
  -1  -4  12        4.94        0.00     12.47 o 
   0  -4  12      284.80      281.06     31.01 o 
   1  -4  12      399.69      358.91     19.91 o 
   2  -4  12      213.39      195.38     16.81 o 
   3  -4  12      159.72      173.61     18.14 o 
   4  -4  12        9.11        4.12     11.96 o 
   5  -4  12       26.69       29.94     28.69 o 
  -6  -3  12       71.37       74.71     20.30 o 
  -5  -3  12      710.66      708.89     46.68 o 
  -4  -3  12      604.35      669.05     45.02 o 
  -3  -3  12       58.94       51.53     16.22 o 
  -2  -3  12       82.19       69.08     16.66 o 
  -1  -3  12       98.74       82.54     19.09 o 
   0  -3  12      835.22      842.53     49.55 o 
   1  -3  12      318.55      293.42     30.24 o 
   2  -3  12        2.61        9.03      9.63 o 
   3  -3  12       14.51       16.02     11.00 o 
   4  -3  12      222.67      244.05     21.67 o 
   5  -3  12      595.91      652.00     32.49 o 
  -5  -2  12      450.66      417.35     36.42 o 
  -4  -2  12        8.24        6.51     14.24 o 
  -3  -2  12      182.25      149.86     23.39 o 
  -2  -2  12        0.47        0.00     13.46 o 
  -1  -2  12      312.14      248.95     26.15 o 
   0  -2  12      414.93      361.40     31.34 o 
   1  -2  12      206.62      169.72     23.39 o 
   2  -2  12      100.19       92.14     19.31 o 
   3  -2  12      808.75      840.83     43.59 o 
   4  -2  12      579.66      626.77     31.01 o 
   5  -2  12      219.73      220.28     21.81 o 
  -7  -1  12       34.89       65.22     23.73 o 
  -6  -1  12      120.14      132.53     22.95 o 
  -5  -1  12      397.18      389.10     23.46 o 
  -4  -1  12       84.92       68.20     20.53 o 
  -3  -1  12      346.70      338.89     32.11 o 
  -2  -1  12      701.46      599.53     38.62 o 
  -1  -1  12     1282.16     1103.62     49.77 o 
   0  -1  12       86.78       92.80     19.42 o 
   1  -1  12      182.17      184.73     24.06 o 
   2  -1  12      262.68      227.87     25.82 o 
   3  -1  12      877.96      832.48     47.56 o 
   4  -1  12      274.13      314.94     23.29 o 
   5  -1  12       84.81       94.37     16.98 o 
  -7   0  12      379.14      386.12     33.44 o 
  -6   0  12      357.88      333.04     29.24 o 
  -5   0  12        7.44        6.29     14.24 o 
  -4   0  12      542.24      538.79     25.52 o 
  -3   0  12      806.21      836.93     96.45 o 
  -2   0  12     1341.85      991.50     46.79 o 
  -1   0  12      639.64      550.43     36.42 o 
   0   0  12      198.00      174.35     22.84 o 
   1   0  12      321.88      267.82     26.93 o 
   2   0  12      573.81      470.87     33.88 o 
   3   0  12      361.80      327.96     30.68 o 
   4   0  12      170.54      132.64     23.84 o 
  -7   1  12      363.26      464.02     36.75 o 
  -6   1  12       81.15       95.23     20.53 o 
  -5   1  12      111.50      123.37     20.75 o 
  -4   1  12     1325.54     1345.68     81.94 o 
  -3   1  12     1298.72     1344.57    103.89 o 
  -2   1  12     1002.32      968.15    110.35 o 
  -1   1  12       56.10       56.02     11.16 o 
   0   1  12        3.91        3.94      9.03 o 
   1   1  12      372.12      331.27     29.68 o 
   2   1  12      585.44      566.32     37.41 o 
   3   1  12       26.66       30.02     15.56 o 
   4   1  12        2.98        0.00     17.21 o 
  -7   2  12      158.52      141.36     23.62 o 
  -6   2  12       10.18        6.95     15.12 o 
  -5   2  12       68.21       79.23     18.21 o 
  -4   2  12      579.45      601.55     48.39 o 
  -3   2  12      547.18      574.67    104.34 o 
  -2   2  12       40.42       38.04     10.46 o 
  -1   2  12       13.29        5.96      8.81 o 
   0   2  12       70.72       86.73     16.55 o 
   1   2  12      316.96      336.81     42.76 o 
   2   2  12      121.52      147.03     15.28 o 
   3   2  12        2.21       10.04     16.22 o 
  -7   3  12        1.40        9.49     15.67 o 
  -6   3  12      195.78      211.43     27.15 o 
  -5   3  12      152.98      199.51     25.71 o 
  -4   3  12      325.36      319.25     24.11 o 
  -3   3  12       79.14       91.30     29.30 o 
  -2   3  12      179.12      171.75     32.39 o 
  -1   3  12      776.83      769.87    103.12 o 
   0   3  12      687.05      741.40     55.73 o 
   1   3  12      297.56      309.18     50.76 o 
   2   3  12        0.13        6.07     10.63 o 
   3   3  12       84.90       92.25     22.07 o 
  -7   4  12       44.32       55.18     19.20 o 
  -6   4  12      297.25      262.08     29.13 o 
  -5   4  12      352.35      363.83     32.88 o 
  -4   4  12      133.70      140.65     16.89 o 
  -3   4  12       57.42       73.00     13.02 o 
  -2   4  12      347.26      304.06     21.90 o 
  -1   4  12      335.34      365.42     32.83 o 
   0   4  12      284.27      332.03     21.39 o 
   1   4  12       73.15      108.03     20.64 o 
   2   4  12       59.69       50.76     18.54 o 
  -5   5  12      226.99      210.11     27.92 o 
  -4   5  12        9.47        9.63     11.98 o 
  -3   5  12      245.53      247.26     23.06 o 
  -2   5  12      610.65      587.05     80.28 o 
  -1   5  12      556.03      606.38     40.28 o 
   0   5  12       54.30       82.21     19.20 o 
   1   5  12        0.69        0.00     14.35 o 
  -6   6  12      184.39      217.83     31.23 o 
  -5   6  12       26.26        0.00     18.76 o 
  -4   6  12       76.55       59.92     22.40 o 
  -3   6  12      306.46      277.07     26.82 o 
  -2   6  12      236.17      252.81     29.13 o 
  -1   6  12       33.10       38.62     19.31 o 
   0  -8  13       94.14       80.78     20.86 o 
   1  -8  13      157.94      146.06     18.07 o 
  -2  -7  13       15.18       27.15     20.97 o 
  -1  -7  13       99.05       88.06     23.84 o 
   0  -7  13      250.96      237.04     23.01 o 
   1  -7  13      112.85       94.24     15.85 o 
   2  -7  13        0.02        1.02     12.12 o 
   3  -7  13        2.67        0.77     11.78 o 
  -3  -6  13       15.38        2.21     17.10 o 
  -2  -6  13      254.74      249.61     29.79 o 
  -1  -6  13      165.49      168.39     27.59 o 
   0  -6  13      104.91      129.44     26.04 o 
   1  -6  13        0.05        0.00      9.36 o 
   2  -6  13      283.57      266.63     20.63 o 
   3  -6  13      167.69      187.83     20.99 o 
  -4  -5  13      116.40      121.05     24.50 o 
  -3  -5  13       15.29        2.87     16.88 o 
  -2  -5  13      552.99      504.96     37.52 o 
  -1  -5  13      734.00      692.23     47.34 o 
   0  -5  13       14.84       17.55     15.23 o 
   1  -5  13      101.82       75.15     21.52 o 
   2  -5  13      150.96      140.19     16.04 o 
   3  -5  13      326.04      335.89     23.49 o 
   4  -5  13      277.16      312.71     44.09 o 
  -5  -4  13        1.15       30.79     20.86 o 
  -4  -4  13      531.34      438.86     37.19 o 
  -3  -4  13      185.05      173.47     26.48 o 
  -2  -4  13      143.31      110.57     20.75 o 
  -1  -4  13      102.79       85.85     20.19 o 
   0  -4  13        6.33        0.00     15.67 o 
   1  -4  13      271.65      207.79     27.59 o 
   2  -4  13       96.41       67.09     20.30 o 
   3  -4  13      219.38      235.29     20.96 o 
   4  -4  13       10.30       22.02     13.42 o 
  -5  -3  13      117.32      124.14     24.17 o 
  -4  -3  13      398.65      404.99     37.96 o 
  -3  -3  13      147.03      176.89     25.49 o 
  -2  -3  13      581.43      530.01     40.83 o 
  -1  -3  13        6.52        0.00     12.80 o 
   0  -3  13       50.53       37.85     19.31 o 
   1  -3  13      267.56      215.96     27.04 o 
   2  -3  13      292.25      235.16     30.24 o 
   3  -3  13       75.64       56.17     19.64 o 
   4  -3  13        3.65        2.34     13.76 o 
  -6  -2  13        0.12        5.85     19.31 o 
  -5  -2  13      221.79      234.16     32.00 o 
  -4  -2  13      225.37      240.01     30.46 o 
  -3  -2  13       10.72        0.00     12.47 o 
  -2  -2  13      117.53      110.68     21.19 o 
  -1  -2  13      489.73      348.49     29.57 o 
   0  -2  13      809.81      812.40     49.55 o 
   1  -2  13      383.11      310.97     30.35 o 
   2  -2  13      170.67      166.19     24.94 o 
   3  -2  13        1.25        0.44     15.01 o 
   4  -2  13      141.57      188.92     29.46 o 
  -6  -1  13      108.96      144.01     29.46 o 
  -5  -1  13      248.91      221.58     31.01 o 
  -4  -1  13       63.35       48.44     17.10 o 
  -3  -1  13        4.96        0.00     14.46 o 
  -2  -1  13       46.19       33.66     17.66 o 
  -1  -1  13      294.83      244.54     28.25 o 
   0  -1  13      418.88      360.40     34.76 o 
   1  -1  13      521.65      466.34     36.42 o 
   2  -1  13       37.88       35.20     16.66 o 
   3  -1  13      215.64      158.79     26.48 o 
  -6   0  13      452.13      450.67     34.98 o 
  -5   0  13      202.02      229.31     31.89 o 
  -4   0  13       37.24       28.14     16.66 o 
  -3   0  13      557.91      505.07     38.62 o 
  -2   0  13     1100.86      908.52     48.77 o 
  -1   0  13      754.24      667.73     41.38 o 
   0   0  13      278.86      259.54     29.24 o 
   1   0  13       79.92       87.18     20.30 o 
   2   0  13       38.78       67.20     20.86 o 
   3   0  13      185.83      191.79     25.60 o 
  -6   1  13      397.59      438.09     35.86 o 
  -5   1  13       22.68       40.45     12.31 o 
  -4   1  13       48.40       53.15     12.79 o 
  -3   1  13      541.22      553.42     26.80 o 
  -2   1  13      778.76      702.38     42.04 o 
  -1   1  13      176.18      138.60     21.96 o 
   0   1  13      125.87      111.23     23.28 o 
   1   1  13       18.66       10.48     15.56 o 
   2   1  13      155.54      137.39     22.95 o 
   3   1  13      353.88      345.40     32.66 o 
  -6   2  13      182.51      228.43     28.80 o 
  -5   2  13        7.12        0.00     10.54 o 
  -4   2  13      149.22      146.49     17.41 o 
  -3   2  13      350.86      351.89     77.25 o 
  -2   2  13      334.94      333.64     50.54 o 
  -1   2  13       98.05      105.31     26.15 o 
   0   2  13        4.66        1.21     16.66 o 
   1   2  13      168.18      176.01     22.84 o 
   2   2  13      252.76      231.85     29.79 o 
  -6   3  13       21.73       17.44     18.87 o 
  -5   3  13       39.49       42.10     13.66 o 
  -4   3  13      200.11      216.78     20.29 o 
  -3   3  13      251.67      259.98     20.36 o 
  -2   3  13        6.17        8.08     10.17 o 
  -1   3  13       36.24       26.94     11.13 o 
   0   3  13      232.34      250.42     19.17 o 
   1   3  13      217.83      253.33     41.22 o 
  -5   4  13      281.69      262.29     23.07 o 
  -4   4  13      213.81      233.50     22.00 o 
  -3   4  13        5.34        7.20     11.02 o 
  -2   4  13       71.82       64.80     13.15 o 
  -1   4  13      456.49      468.64     58.87 o 
   0   4  13      538.88      623.11     48.89 o 
  -4   5  13      192.77      196.88     26.37 o 
  -3   5  13        0.13        0.50     12.00 o 
  -2   5  13       59.94       58.35     13.53 o 
  -1  -6  14       43.70       35.53     21.74 o 
   0  -6  14      351.07      334.25     35.31 o 
  -2  -5  14      171.97      148.20     25.05 o 
  -1  -5  14      233.09      256.01     34.43 o 
   0  -5  14      153.59      154.93     29.24 o 
   1  -5  14        0.12        5.63     18.21 o 
  -3  -4  14      194.81      220.04     31.67 o 
  -2  -4  14      243.63      214.41     27.59 o 
  -1  -4  14      511.49      487.64     41.71 o 
   0  -4  14       59.45       59.59     21.30 o 
   1  -4  14        5.75        5.63     15.89 o 
   2  -4  14       64.69       63.23     21.52 o 
  -4  -3  14       90.10       85.74     22.07 o 
  -3  -3  14      299.38      313.40     34.10 o 
  -2  -3  14      356.15      291.44     32.11 o 
  -1  -3  14      353.90      263.85     29.68 o 
   0  -3  14       92.83       64.22     20.41 o 
   1  -3  14      139.89      145.22     25.49 o 
   2  -3  14      243.91      224.12     30.13 o 
  -4  -2  14      310.27      281.17     32.66 o 
  -3  -2  14      405.03      363.83     35.42 o 
  -2  -2  14      197.66      191.68     26.82 o 
  -1  -2  14       13.79        6.84     15.89 o 
   0  -2  14        7.34        0.00     16.11 o 
   1  -2  14      275.84      241.23     29.46 o 
   2  -2  14      316.54      282.83     31.56 o 
  -5  -1  14       76.51       54.51     21.52 o 
  -4  -1  14      173.44      177.66     27.92 o 
  -3  -1  14      112.28       77.02     20.64 o 
  -2  -1  14        2.18       10.70     16.11 o 
  -1  -1  14      162.75      170.82     25.16 o 
   0  -1  14      329.71      284.70     31.89 o 
   1  -1  14      410.81      372.54     33.33 o 
   2  -1  14      210.82      185.94     27.37 o 
  -5   0  14      194.02      189.69     29.90 o 
  -4   0  14      267.14      238.36     31.12 o 
  -3   0  14      128.64       95.34     21.41 o 
  -2   0  14       88.98       84.09     21.96 o 
  -1   0  14      406.93      321.34     31.23 o 
   0   0  14      474.56      442.51     37.85 o 
   1   0  14      107.52       79.45     20.75 o 
  -5   1  14      436.53      483.34     42.26 o 
  -4   1  14       61.14       54.95     20.53 o 
  -3   1  14       72.01       87.84     20.64 o 
  -2   1  14      288.86      251.05     29.24 o 
  -1   1  14      305.10      250.83     28.25 o 
   0   1  14      179.71      167.40     26.93 o 
   1   1  14       68.40       51.86     18.43 o 
  -4   2  14        0.19        0.00     16.77 o 
  -3   2  14      166.05      103.40     21.63 o 
  -2   2  14      260.52      184.29     27.59 o 
  -1   2  14      242.15      213.31     27.48 o 
   0   2  14        0.16        1.10     15.45 o 
  -3   3  14      179.06      166.74     19.48 o 
  -2   3  14      126.36      131.97     16.56 o 
                                                 
